# Supplementary material for: Respiration as a dynamic modulator of sensory sampling
Source: Nat Commun. 2026 Apr 7;17:3261. doi: 10.1038/s41467-026-71604-8 (PMC13062087; doi:10.1038/s41467-026-71604-8)
Supplement: Supplementary file 4 — Source Data [file 41467_2026_71604_MOESM4_ESM.zip]

Archive with 33 entries (30 files):
- SourceData/
- SourceData/_script/
- SourceData/_script/fig1bc.m
- SourceData/_script/fig1d.m
- SourceData/_script/fig1ef.m
- SourceData/_script/fig1gh.m
- SourceData/_script/fig2.m
- SourceData/_script/fig3bcd.m
- SourceData/_script/fig3fg.m
- SourceData/_script/fig4.m
- SourceData/_data/
- SourceData/_data/all_gspec_betas.mat
- SourceData/_data/betas_binspecs.mat
- SourceData/_data/betasNOB_nb30_bothcond_allf.mat
- SourceData/_data/binspecs.mat
- SourceData/_data/ct_betas_binspecs.mat
- SourceData/_data/ctbinspecs.mat
- SourceData/_data/fullfit_thr_percondition.mat
- SourceData/_data/uu_betas_binspecs.mat
- SourceData/_data/uubinspecs.mat
- SourceData/_data/rescue_fulltable.txt
- SourceData/_data/respfreqs.csv
- SourceData/_data/avgdummy.mat
- SourceData/_data/refit_psychf_percondition.mat
- SourceData/_data/avghit.mat
- SourceData/_data/avgmiss.mat
- SourceData/_data/clusttest_tfr_hitmiss_topo.mat
- SourceData/_data/clusttest_tfr_hitmiss.mat
- SourceData/_data/diff_hitmiss.mat
- SourceData/_data/avgdiff_cued_uncued.mat
- SourceData/_data/avgdiff_timed_untimed.mat
- SourceData/_data/dat.mat
- SourceData/_data/dat2.mat
