# Supplementary material for: Respiration as a dynamic modulator of sensory sampling
Source: Nat Commun. 2026 Apr 7;17:3261. doi: 10.1038/s41467-026-71604-8 (PMC13062087; doi:10.1038/s41467-026-71604-8)
Supplement: Supplementary file 4 — Source Data [file 41467_2026_71604_MOESM4_ESM.zip › SourceData/_script/fig1bc.m]

clearvars
addpath(genpath('D:\RESCUE\'));

datapath = 'D:\RESCUE\_data\';
outpath = 'D:\RESCUE\_out\';

ids = [2549 3051 3066 3048 3033 3050 3067 3064 3062 3063 2521 2550 2448 2314 2168 ...
       2524 2480 2299 2749 1566 2214 2348 1822 3090 3047 3081 3053 2330 3078 3105]; % always put full sample here

%% Fig 1b
t = readtable([outpath 'rescue_fulltable.txt']);

% overall hit rate
for isub = 1:numel(ids)
    tmp = t(t.ID == ids(isub),:);
    fullhr(isub) = length(find(tmp.corr == 1))/height(tmp);
end

% hit rate across conditions
allhr = zeros(numel(ids),4);
for isub = 1:numel(ids)
    tmp = t(t.ID == ids(isub),:);
    for icond = 1:4
        tmp2 = tmp(tmp.cond == icond,:);
        allhr(isub,icond) = length(find(tmp2.corr == 1))/height(tmp2);
    end
end

% stats
[p,tbl,stats] = friedman(allhr); % significant differences between conditions
[results,m,h,gnames] = multcompare(stats) % 1 and 3 are different from 4

%% logistic regression for correct ~ cues
t = readtable([outpath 'rescue_fulltable.txt']);
t.corr(t.corr == 9) = 0;
m1 = 'corr ~ contrast + loc * temp';
lr1 = fitglm(t,m1,'Distribution','binomial')

% post-hoc tests
[x,chi2,p,labels] = crosstab(t.loc,t.corr)
[h,p,stats] = fishertest(x)

[x2,chi2,p,labels] = crosstab(t.temp,t.corr)
[h,p,stats] = fishertest(x2)

% same model with added respiratory information
t = readtable([outpath 'rescue_fulltable.txt']);
t.corr(t.corr == 9) = 0;
t.sinr = sin(t.stimphase);
t.cosr = cos(t.stimphase);
m2 = 'corr ~ loc + temp + sinr + cosr';
lr2 = fitglm(t,m2,'Distribution','binomial')

% compare both models
S = t.loc + t.temp + t.sinr + t.cosr;
X = [S, t.sinr + t.cosr];
mdl = fitlm(X,t.corr)

%% Fig 1f
t = readtable([outpath 'rescue_fulltable.txt']);
r = readtable([outpath 'respfreqs.csv']);
r = table2array(r(:,[1 3]));

for isub = 1:numel(ids)
    tmp = t(t.ID == ids(isub),:);
    mc(isub) = mean(tmp.contrast);
end

q = r(:,2)./r(:,1);
scatter(q,mc,50,'k','filled')
xlim([0.8 1.4]);
ylim([0.1 0.25]);
h = lsline;
xline(1,'--');
xlabel('resp freq ratio');
ylabel('avg contrast');
axis square
[rho, pval] = corr(q,mc')

%% MI and and logistic regression
t = readtable([outpath 'rescue_fulltable.txt']);
t.corr(t.corr == 9) = 0;

% create respiration state and phase variables
for k = 1:length(t.stimphase)
    if t.stimphase(k) >= -pi && t.stimphase(k) <= -3/4*pi
        t.respstate(k) = "in";
        t.respphase(k) = 1;
        t.respbin(k) = 1;
    elseif t.stimphase(k) >= -3/4*pi && t.stimphase(k) <= -1/2*pi
        t.respstate(k) = "in";
        t.respphase(k) = 2;
        t.respbin(k) = 2;
    elseif t.stimphase(k) >= -1/2*pi && t.stimphase(k) <= -1/4*pi
        t.respstate(k) = "in";
        t.respphase(k) = 3;
        t.respbin(k) = 3;
    elseif t.stimphase(k) >= -1/4*pi && t.stimphase(k) <= 0
        t.respstate(k) = "in";
        t.respphase(k) = 4;
        t.respbin(k) = 4;
        
    elseif t.stimphase(k) >= 0 && t.stimphase(k) <= 1/4*pi
        t.respstate(k) = "out";
        t.respphase(k) = 1;
        t.respbin(k) = 5;
    elseif t.stimphase(k) >= 1/4*pi && t.stimphase(k) <= 1/2*pi
        t.respstate(k) = "out";
        t.respphase(k) = 2;
        t.respbin(k) = 6;
    elseif t.stimphase(k) >= 1/2*pi && t.stimphase(k) <= 3/4*pi
        t.respstate(k) = "out";
        t.respphase(k) = 3;
        t.respbin(k) = 7;
    elseif t.stimphase(k) >= 3/4*pi && t.stimphase(k) <= pi
        t.respstate(k) = "out";
        t.respphase(k) = 4;
        t.respbin(k) = 8;
    end
end

%%% set up MI analysis
addpath(genpath('Z:\Toolboxes\gcmi-master\'));
mi = zeros(numel(ids),3);

for k = 1:numel(ids)
    tmp = t(t.ID == ids(k),:);
    tmp = tmp(~any(ismissing(tmp),2),:);
    
    % Copula normalisation
    contr = tmp.contrast;
    loc = tmp.loc;
    temp = tmp.temp;
    sinphase = sin(tmp.stimphase);
    cosphase = cos(tmp.stimphase);
    
    % compute MI between Gaussian and discrete variables in an ANOVA style
    % model comparison
    y = tmp.corr;
    mi(k,1) = mi_model_gd(contr, y , 2, false, true);
    mi(k,2) = mi_model_gd([contr loc temp], y , 2, false, true);
    mi(k,3) = mi_model_gd([contr loc temp sinphase cosphase], y, 2, false, true);
end

[h,p,c,st] = ttest(mi(:,2),mi(:,1))
[h,p,c,st] = ttest(mi(:,3),mi(:,2))

%%% variant: logistic regression
t = readtable([outpath 'rescue_fulltable.txt']);
t.corr(t.corr == 9) = 0;
m1 = 'corr ~ loc + temp';
lr1 = fitglm(t,m1,'Distribution','binomial')

% post-hoc tests
[x,chi2,p,labels] = crosstab(t.loc,t.corr)
[h,p,stats] = fishertest(x)

[x2,chi2,p,labels] = crosstab(t.temp,t.corr)
[h,p,stats] = fishertest(x2)

% same model with added respiratory information
t = readtable([outpath 'rescue_fulltable.txt']);
t.corr(t.corr == 9) = 0;
t.sinr = sin(t.stimphase);
t.cosr = cos(t.stimphase);
m2 = 'corr ~ loc + temp + sinr + cosr';
lr2 = fitglm(t,m2,'Distribution','binomial')

% compare both models
S = t.loc + t.temp;
X = [S, t.sinr + t.cosr];
mdl = fitlm(X,t.corr)

%% Fig 1c (linear plot)
addpath('C:\Program Files\MATLAB\Toolboxes\psignifit-master\');
addpath(genpath('D:\ALPHASPADE\'));
t = readtable([outpath 'rescue_fulltable.txt']);
t.corr(t.corr == 9) = 0;

warning off
nsub = length(ids);
nbin = 60;
phw = 2*pi/10;
pb = linspace(-pi,pi,nbin);
res = zeros(nbin,nsub,2);
overallthr = [];

for isub = 1:nsub
    isub
    tmp = t(t.ID == ids(isub),:);
    data = [tmp.contrast tmp.corr ones(height(tmp),1)];
    
    % first fit full data then keep all parameters fixed except threshold
    options             = struct;   % initialize as an empty struct
    options.sigmoidName = 'norm';   % choose a cumulative Gaussian as the sigmoid
    options.expType     = '3AFC';
    options.poolxTol = 0.05;
    options.poolMaxLength = 40;
    result = psignifit(data,options);
    overallthr(isub,:) = result.Fit(1:2);
    
    options.borders = [result.Fit result.Fit];
    options.borders(1,:) = [result.Fit(1)-0.2 result.Fit(1)+0.2];
    
    % compute bin-wise PsychF
    for ib = 1:nbin
        phsel{isub,ib} = find((tmp.stimphase>pb(ib)-phw) & (tmp.stimphase<pb(ib)+phw) | ...
            (tmp.stimphase-2*pi>pb(ib)-phw) & (tmp.stimphase-2*pi<pb(ib)+phw) | ...
            (tmp.stimphase+2*pi>pb(ib)-phw) & (tmp.stimphase+2*pi<pb(ib)+phw));
        result2 = psignifit(data(phsel{isub,ib},:),options);
        res(ib,isub,:) = result2.Fit(1:2);
    end
end

% run stats
addpath('C:\Program Files\MATLAB\Toolboxes\fieldtrip-20190329\fieldtrip-20190329\');

load([outpath 'avgdummy.mat'], 'dummy');
dummy.freq = 1:60;
dummy.time = 1;
dummy.label = dummy.label{1};

res2 = zscore(squeeze(res(:,:,1)),1,1);

for isub = 1:numel(ids)
    thresh{isub} = dummy;
    thresh{isub}.powspctrm = res2(:,isub)';
    null{isub} = dummy;
    null{isub}.powspctrm = zeros(size(res2(:,isub)))';
end

cfg                  = [];
cfg.method           = 'montecarlo';
cfg.statistic        = 'ft_statfun_depsamplesT';
cfg.correctm         = 'fdr';
cfg.numrandomization = 5000;

% set up design matrix
cfg.design  = [1:numel(ids) 1:numel(ids); ones(1, numel(ids)) 2*ones(1, numel(ids))];
cfg.uvar    = 1;
cfg.ivar    = 2;

% run t-test and save data
stat = ft_freqstatistics(cfg, thresh{:}, null{:});
[~,sig] = find(stat.prob < .05);

% plot group-level result
m = mean(res2,2);
sem = std(res2,[],2)./sqrt(numel(ids)-1);

figure;
xvals = linspace(-pi,pi,60);
plotshaded(xvals, [m-sem m+sem],[254 186 138]./255);
hold on;
plot(xvals,m,'-o','Color', [232 144 102]./255, 'LineWidth',1, 'MarkerSize',2);

scatter(xvals(sig),-0.9*ones(1,numel(sig)),25,[232 144 102]./255,'filled');
xlim([-pi pi]);
ylim([-1 1]);
yline(0,'--');
xlabel('resp phase');
ylabel('PsychF threshold (z)');
set(gca,'XTick',[-pi 0 pi],'XTickLabel',{'-pi','0','pi'});
set(gca,'YTick', [-1 0 1]);
axis square

%% Fig 1c (polar plot)
addpath('C:\Program Files\MATLAB\Toolboxes\psignifit-master\');
addpath(genpath('D:\ALPHASPADE\'));
t = readtable([outpath 'rescue_fulltable.txt']);
t.corr(t.corr == 9) = 0; 

warning off
nsub = length(ids);
res = cell(30,4);
allfullfits = zeros(30,4);

% STEP 1 - psychf loopfest
for isub = 1:nsub                                                   % loop over IDs
    tmp = t(t.ID == ids(isub),:);                                   % full table for this ID
    for icond = 1:4                                                 % loop over conditions
        trfit = [];                                                 % output structure
        tmp2 = tmp(tmp.cond == icond,:);                            % single-condition table
        data = [tmp2.contrast tmp2.corr ones(height(tmp2),1)];      % data for refitting
        
        options             = struct;   % initialize as an empty struct
        options.sigmoidName = 'norm';   % choose a cumulative Gaussian as the sigmoid
        options.expType     = '3AFC';
        options.poolxTol = 0.05;
        options.poolMaxLength = 40;
        fullfit = psignifit(data,options);
        allfullfits(isub,icond) = fullfit.Fit(1);
        
        trfit = zeros(height(data),2);
        for itrial = 1:height(data)                                 % loop over trials
            
            disp(['ID #' num2str(isub) ' - Cond #' num2str(icond) ' - Trial #' num2str(itrial)]);
            
            data2 = data;                                           % copy data for refitting
            data2(itrial,:) = [];                                   % remove current trial
            result = psignifit(data2,options);                      % refit psychf for all trials but the current
            trfit(itrial,:) = result.Fit(1:2)-fullfit.Fit(1:2);     % save trialwise results
        end
        res{isub,icond} = trfit;                                    % put full output in big table
    end
end
save([outpath 'refit_psychf_percondition.mat'],'res');
save([outpath 'fullfit_thr_percondition.mat'],'allfullfits');

% STEP 2 - bin trials according to respiration
load([outpath 'refit_psychf_percondition.mat'],'res');
nbin = 60;
phw = 2*pi/10;
pb = linspace(-pi,pi,nbin);
out = [];

for isub = 1:nsub
    for icond = 1:4
        tmp = t(t.ID == ids(isub) & t.cond == icond,:);
        thresh = res{isub,icond}(:,1);
        
        for ib = 1:nbin
            ind = find((tmp.stimphase>pb(ib)-phw) & (tmp.stimphase<pb(ib)+phw) | ...
                (tmp.stimphase-2*pi>pb(ib)-phw) & (tmp.stimphase-2*pi<pb(ib)+phw) | ...
                (tmp.stimphase+2*pi>pb(ib)-phw) & (tmp.stimphase+2*pi<pb(ib)+phw));
            
            out(isub,icond,ib) = mean(thresh(ind));
        end
    end
end

% STEP 3 - polar plotting
conds = {'C+T+','C-T+','C+T-','C-T-'};
colors = {[75 55 92] [0 126 148] [192 43 38] [255 184 51]};
% taken from https://colordesigner.io/color-scheme-builder#4B385E-007F94-EED78D-C22B26-FFB632

figure;
ax = polaraxes;
polarplot(pb,zeros(1,60),'k--','LineWidth',2);
hold on
for icond = 1:4
    xx = squeeze(out(:,icond,:));
    zt = zscore(xx,[],2);
    m = -nanmean(zt); % NOTE: reverse sign here
    polarplot(pb,m,'Color', [colors{icond}./255 0.75], 'LineWidth',3);
end
ax.ThetaZeroLocation = 'left'; % inspiration onset = right
rlim([-1 1])
set(ax,'RTickLabel','','ThetaTickLabel','');
