# Supplementary material for: Respiration as a dynamic modulator of sensory sampling
Source: Nat Commun. 2026 Apr 7;17:3261. doi: 10.1038/s41467-026-71604-8 (PMC13062087; doi:10.1038/s41467-026-71604-8)
Supplement: Supplementary file 4 — Source Data [file 41467_2026_71604_MOESM4_ESM.zip › SourceData/_script/fig1d.m]

clearvars
addpath(genpath('D:\RESCUE\'));
addpath('C:\Program Files\MATLAB\Toolboxes\fieldtrip-20240111\fieldtrip-20240111\');
ft_defaults;
ft_warning off;

datapath = 'D:\RESCUE\_data\';
outpath = 'D:\RESCUE\_out\';

ids = [2549 3051 3066 3048 3033 3050 3067 3064 3062 3063 2521 2550 2448 2314 2168 ...
       2524 2480 2299 2749 1566 2214 2348 1822 3090 3047 3081 3053 2330 3078 3105]; % full

%% extract respiration frequencies for rest and task
conds = {'nasal','oral'};
respfreqs = zeros(3,numel(ids));
for isub = 1:numel(ids)
    % rest
    for icond = 1:2
        load([outpath 'phasevec_' num2str(ids(isub)) '_rest_' conds{icond} '.mat'],'phasevec');
        tmp = phasevec(~isnan(phasevec));
        [~, peaks] = findpeaks(tmp, 'MinPeakProminence',1);
        [~, troughs] = findpeaks(-tmp, 'MinPeakProminence',1);
        for k = 2:numel(peaks)
            diff(k-1) = peaks(k)-peaks(k-1);
        end
        respfreqs(icond,isub) = 1/(mean(diff)/600); % breathing rate (Hz)
    end

    % task
    tmpfreqs = [];
    for irun = 1:6
        load([outpath 'phasevec_' num2str(ids(isub)) '_task_' num2str(irun) '.mat'],'phasevec');
        tmp = phasevec(~isnan(phasevec));
        [~, peaks] = findpeaks(tmp, 'MinPeakProminence',1);
        [~, troughs] = findpeaks(-tmp, 'MinPeakProminence',1);
        for k = 2:numel(peaks)
            diff(k-1) = peaks(k)-peaks(k-1);
        end
        tmpfreqs(irun) = 1/(mean(diff)/600); % breathing rate (Hz)
    end
    respfreqs(3,isub) = mean(tmpfreqs);
end

% plot frequencies for rest (nasal, oral) and task
addpath('D:\RespSpeech');
cmap = {'#57315A','#8C2B59','#8C8474'};
figure;
v = violinplot(respfreqs');
for k = 1:3
    v(1,k).ViolinColor = hex2rgb(cmap{k});
    v(1,k).ScatterPlot.SizeData = 25;
    v(1,k).ScatterPlot.MarkerFaceAlpha = 1;
    v(1,k).ScatterPlot.MarkerEdgeColor = [1 1 1];
end
ylim([0.1 0.5]);
xlabel('condition');
ylabel('frequency (Hz)');
set(gca,'XTickLabel',{'nasal (rest)','oral (rest)','task mean'});
set(gca,'YTick',[0.1:0.1:0.5]);
title('respiration frequencies');

% test
[p,h,stats] = signrank(respfreqs(1,:),respfreqs(2,:)) % nasal > oral *
[p,h,stats] = signrank(respfreqs(1,:),respfreqs(3,:)) % nasal < task **

%% NEW 251112 - R1 Analysis for saccadic patterns across conditions
ids = [2549 3051 3066 3048 3033 3050 3067 3064 3062 3063 2521 2550 2448 2314 2168 ...
       2524 2480 2299 2749 1566 2214 2348 1822 3090 3047 3081 3053 2330 3078 3105]; 

% create one full data set of segmented horizontal eye movements for each participant
for isub = 1:numel(ids)
    trials = [];

    for irun = 1:6

        % load raw data sampled at 600 Hz
        idfiles = dir(fullfile([datapath 'A' num2str(ids(isub))], '*.ds'));
        fn = [datapath 'A' num2str(ids(isub)) '\' idfiles(irun+1).name];
        cfg             = [];
        cfg.dataset     = fn;
        cfg.continuous  = 'yes';
        raw = ft_preprocessing(cfg);

        % crop to pupil
        rawpup = ft_selectdata(struct('channel',{{'UADC005'}}),raw);

        % actual trial definition
        cfg                     = [];
        cfg.dataset             = fn;
        cfg.trialfun            = 'dk_trialfun_rescue';
        cfg.trialdef.eventtype  = 'frontpanel trigger';
        cfg.trialdef.eventvalue = [16 17 18 19 21 22 23 24];
        cfg.trialdef.prestim    = 1.85; %1.25;
        cfg.trialdef.poststim   = 0.65; %0.75;
        cfg_stimonset           = ft_definetrial(cfg);

        trials = [trials; cfg_stimonset.trl(11:end,:)]; % crop first ten trials
        segrawpup = ft_redefinetrial(cfg_stimonset, rawpup);
        all{irun} = segrawpup;
    end

    cfg                 = [];
    cfg.keepsampleinfo  = 'no';
    fullsegrawpup = ft_appenddata(cfg,all{1},all{2},all{3},all{4},all{5},all{6});
    save([outpath 'fullsegrawpup_' num2str(ids(isub)) '.mat'], 'fullsegrawpup');
end

% determine the number of saccades within each category
saccnum = zeros(numel(ids),4);
for isub = 1:numel(ids)
    isub
    load([outpath 'fullsegrawpup_' num2str(ids(isub)) '.mat'], 'fullsegrawpup');

    % crop to prestimulus time window
    cfg         = [];
    cfg.latency = [-1.6 0];
    prestimrawpup = ft_selectdata(cfg, fullsegrawpup);

    % trial selection
    trlinfo = prestimrawpup.trialinfo(:,1);
    uu = find(trlinfo == 16 | trlinfo == 24); % uncued, untimed
    ut = find(trlinfo == 18 | trlinfo == 22); % uncued, timed
    cu = find(trlinfo == 17 | trlinfo == 23); % cued, untimed
    ct = find(trlinfo == 19 | trlinfo == 21); % cued, timed

    cfg         = [];
    cfg.trials  = uu;
    uupup = ft_selectdata(cfg, prestimrawpup);
    cfg.trials  = ut;
    utpup = ft_selectdata(cfg, prestimrawpup);
    cfg.trials  = cu;
    cupup = ft_selectdata(cfg, prestimrawpup);
    cfg.trials  = ct;
    ctpup = ft_selectdata(cfg, prestimrawpup);

    % run the artefact detection
    cfg                             = [];
    cfg.artfctdef.zvalue.channel    = 'all';
    cfg.artfctdef.zvalue.cutoff     = 5; 
    uusacc = ft_artifact_zvalue(cfg, uupup);
    utsacc = ft_artifact_zvalue(cfg, utpup);
    cusacc = ft_artifact_zvalue(cfg, cupup);
    ctsacc = ft_artifact_zvalue(cfg, ctpup);

    % save number of saccades
    saccnum(isub,1) = length(uusacc.artfctdef.zvalue.artifact);
    saccnum(isub,2) = length(utsacc.artfctdef.zvalue.artifact);
    saccnum(isub,3) = length(cusacc.artfctdef.zvalue.artifact);
    saccnum(isub,4) = length(ctsacc.artfctdef.zvalue.artifact);
end

% remove outlier
saccnum(19,:) = [];
writematrix(saccnum,[outpath 'saccnum.txt']);

median(saccnum)
