# Supplementary material for: Respiration as a dynamic modulator of sensory sampling
Source: Nat Commun. 2026 Apr 7;17:3261. doi: 10.1038/s41467-026-71604-8 (PMC13062087; doi:10.1038/s41467-026-71604-8)
Supplement: Supplementary file 4 — Source Data [file 41467_2026_71604_MOESM4_ESM.zip › SourceData/_script/fig1ef.m]

clearvars
addpath(genpath('D:\RESCUE\'));

ids = [2549 3051 3066 3048 3033 3050 3067 3064 3062 3063 2521 2550 2448 2314 2168 ...
       2524 2480 2299 2749 1566 2214 2348 1822 3090 3047 3081 3053 2330 3078 3105]; % always put full sample here

%% Fig 1e
t = readtable([outpath 'rescue_fulltable.txt']);
addpath('C:\Program Files\MATLAB\Toolboxes\circstat-matlab-master\');

for isub = 1:numel(ids)
    tmp = t(t.ID == ids(isub),:);
    tmp.corr(tmp.corr == 9,:) = 0;
    for icond = 1:4
        tmp2 = tmp(tmp.cond == icond,:);

        allfixphases{icond,isub} = tmp2.fixphase;
        allstimphases{icond,isub} = tmp2.stimphase;
    end
end

% single-subject circ_medians per condition
conds = {'C+T+','C-T+','C+T-','C-T-'};
for isub = 1:numel(ids)
    tmp = t(t.ID == ids(isub),:);
    for icond = 1:4
        tmp2 = tmp(tmp.cond == icond,:);
        mfixphase(icond,isub) = circ_median(tmp2.fixphase);
        mstimphase(icond,isub) = circ_median(tmp2.stimphase);
        rfixphase(icond,isub) = circ_r(tmp2.fixphase);
        rstimphase(icond,isub) = circ_r(tmp2.stimphase);
    end
end
save([outpath 'mstimphase.mat'],'mstimphase');

% histogram of means 
conds = {'C+T+','C-T+','C+T-','C-T-'};
cols = {'#a59bad','#7ebdc9','#D44D27','#E2A72E'};
nbin = 30;
r = linspace(-pi,pi,nbin);
r2 = [r r(end)+(r(end)-r(end-1))];

figure;
ta = tiledlayout(1,3,'TileSpacing','Compact');
for icond = [1 4]
    nexttile;
    for k = 1:nbin
        if k < nbin
            h2 = polarhistogram(mstimphase(icond,:),'BinEdges',[r2(k) r2(k+1)],'FaceColor',hex2rgb(cols{icond}),'FaceAlpha',1);
            hold on;
        else
            h2 = polarhistogram(mstimphase(icond,:),'BinEdges',[r2(k) r2(k+1)],'FaceColor',[1 1 1],'FaceAlpha',0);
            hold on;
        end
    end
    title(conds{icond});
    rlim([0 5]);
    set(gca,'ThetaTickLabel','','RTickLabel','');
end
nexttile
for k = 1:nbin
    if k < nbin
        h2 = polarhistogram(angdiff(mstimphase(1,:),mstimphase(4,:)),'BinEdges',[r2(k) r2(k+1)],'FaceColor','k','FaceAlpha',0.8);
        hold on;
    else
        h2 = polarhistogram(angdiff(mstimphase(1,:),mstimphase(4,:)),'BinEdges',[r2(k) r2(k+1)],'FaceColor',[1 1 1],'FaceAlpha',0);
        hold on;
    end
end
title('diff');
rlim([0 5]);
set(gca,'ThetaTickLabel','','RTickLabel','');

p = circ_otest(mstimphase(1,:))
p = circ_otest(mstimphase(4,:))

% test circular difference for C+T+ vs C-T- against zero
d = angdiff(mstimphase(1,:),mstimphase(4,:));
p = circ_mtest(d,0)

%% Fig 1f
addpath('C:\Program Files\MATLAB\Toolboxes\circstat-matlab-master\');
conds = {'C+T+','C-T+','C+T-','C-T-'};

% load relevant data
load([outpath 'mstimphase.mat'],'mstimphase');
r = readtable([outpath 'respfreqs.csv']);
r = table2array(r(:,[1 3]));
q = r(:,2)./r(:,1);

% compute circular-linear correlation
c = [];
p = [];

for icond = 1:4
    [c(icond),p(icond)] = circ_corrcl(mstimphase(icond,:), q);
end

xx = mstimphase(2,:);
xx(find(xx > pi)) = xx(find(xx > pi))-pi;
xx(find(xx < -pi)) = xx(find(xx < -pi))+pi;

% NEW - add contrast part as well (2-in-1 fig)
t = readtable([outpath 'rescue_fulltable.txt']);

for isub = 1:numel(ids)
    tmp = t(t.ID == ids(isub),:);
    mc(isub) = mean(tmp.contrast);
end

% 2-in-1 plot 
figure;
scatter(q,xx,50,hex2rgb('#2C3E50'),'filled');
set(gca, 'YDir','reverse')
hold on
xline(1,'--k');
h = lsline;
h.Color = hex2rgb('#2C3E50');
ylim([-pi pi]);
yticks([-pi,0,pi]);
yticklabels({'-pi','0','pi'});
ylabel('preferred respiration phase');

yyaxis right
scatter(q,mc,50,hex2rgb(cols{2}),'filled');
h2 = lsline;
h2.Color = hex2rgb(cols{2});
xlim([0.8 1.4]);
ylim([0.1 0.25]);
ylabel('avg contrast');
xlabel('delta(respiration rate) rest vs task');
axis square
