# Supplementary material for: Respiration as a dynamic modulator of sensory sampling
Source: Nat Commun. 2026 Apr 7;17:3261. doi: 10.1038/s41467-026-71604-8 (PMC13062087; doi:10.1038/s41467-026-71604-8)
Supplement: Supplementary file 4 — Source Data [file 41467_2026_71604_MOESM4_ESM.zip › SourceData/_script/fig1gh.m]

clearvars
addpath(genpath('D:\RESCUE\'));
addpath(genpath('D:\SLEEP\'));
addpath('C:\Program Files\MATLAB\Toolboxes\fieldtrip-20240111\fieldtrip-20240111\');
ft_defaults;
ft_warning off

datapath = 'D:\RESCUE\_data\';
outpath = 'D:\RESCUE\_out\';

ids = [2549 3051 3066 3048 3033 3050 3067 3064 3062 3063 2521 2550 2448 2314 2168 ...
       2524 2480 2299 2749 1566 2214 2348 1822 3090 3047 3081 3053 2330 3078 3105];
ns = length(ids);

conds = {'C+T+','C-T+','C+T-','C-T-'};
cols = {'#a59bad','#7ebdc9','#D44D27','#E2A72E'};

%% quantify pupil diameter as an ERP-like correlate of cue onset prestimulus
allct = [];
allut = [];
allcu = [];
alluu = [];
alldeltac = [];
alldeltat = [];

xx = [];
xx.label = {'pupil'};
xx.dimord = 'chan_time';

datct = {};
datut = {};
datcu = {};
datuu = {};
deltat = {};
diffc = {};
null  = {};

for isub = 1:ns
    alltrials = {};

    for irun = 1:6
        load([outpath 'pupseg_' num2str(ids(isub)) '_task_' num2str(irun) '.mat'], 'pupseg');

        % crop to prestimulus time window
        cfg         = [];
        cfg.latency = [-1.6 0];
        alltrials{irun} = ft_selectdata(cfg, pupseg);
    end

    % append trial-level data
    cfg = [];
    prepup = ft_appendtimelock(cfg,alltrials{:});

    % NEW 24.06. - save for new analysis
    cfg         = [];
    cfg.channel = 6;
    prestimpupil = ft_selectdata(cfg, prepup);
    save(['Z:\rescue\pupil_data\prestimpupil_' num2str(ids(isub)) '.mat'], 'prestimpupil');

    % trial selection
    trlinfo = prepup.trialinfo(:,1);
    uu = find(trlinfo == 16 | trlinfo == 24); % uncued, untimed
    ut = find(trlinfo == 18 | trlinfo == 22); % uncued, timed
    cu = find(trlinfo == 17 | trlinfo == 23); % cued, untimed
    ct = find(trlinfo == 19 | trlinfo == 21); % cued, timed

    cfg         = [];
    cfg.channel = 6;
    cfg.trials  = uu;
    uupup = ft_selectdata(cfg, prepup);
    diffuupup = uupup;
    diffuupup.trial = diff(uupup.trial,[],3);
    cfg.trials  = ut;
    utpup = ft_selectdata(cfg, prepup);
    diffutpup = utpup;
    diffutpup.trial = diff(utpup.trial,[],3);
    cfg.trials  = cu;
    cupup = ft_selectdata(cfg, prepup);
    diffcupup = cupup;
    diffcupup.trial = diff(cupup.trial,[],3);
    cfg.trials  = ct;
    ctpup = ft_selectdata(cfg, prepup);
    diffctpup = ctpup;
    diffctpup.trial = diff(ctpup.trial,[],3);

    % prepare structures for cluster stats
    xx.time = diffctpup.time;
    xx.avg = mean(squeeze(diffctpup.trial));
    datct{isub} = xx;
    xx.avg = mean(squeeze(diffutpup.trial));
    datut{isub} = xx;
    xx.avg = mean(squeeze(diffcupup.trial));
    datcu{isub} = xx;
    xx.avg = mean(squeeze(diffuupup.trial));
    datuu{isub} = xx;

    % add differences 
    xx.time = ctpup.time;
    xx.avg = mean(squeeze(ctpup.trial)-squeeze(utpup.trial));
    rawdeltat{isub} = xx;
    xx.avg = mean(squeeze(cupup.trial)-squeeze(uupup.trial));
    rawdeltac{isub} = xx;
    xx.avg = zeros(size(xx.avg));
    rawnull{isub} = xx;

    xx.time = diffctpup.time;
    xx.avg = mean(squeeze(diffctpup.trial)-squeeze(diffutpup.trial));
    deltat{isub} = xx;
    xx.avg = mean(squeeze(diffcupup.trial)-squeeze(diffuupup.trial));
    deltac{isub} = xx;
    xx.avg = zeros(size(xx.avg));
    null{isub} = xx;

    % data for later plot - RAW pupil
    allct = [allct;mean(squeeze(ctpup.trial))];
    allut = [allut;mean(squeeze(utpup.trial))];
    allcu = [allcu;mean(squeeze(cupup.trial))];
    alluu = [alluu;mean(squeeze(uupup.trial))];

    % RAW differences between conditions
    alldeltat = [alldeltat; mean(squeeze(ctpup.trial)-squeeze(utpup.trial))];
    alldeltac = [alldeltac; mean(squeeze(cupup.trial)-squeeze(uupup.trial))];
end

fulltime = ctpup.time;
difftime = ctpup.time(1:end-1);

%% Fig 1g
cfg                     = [];
cfg.method              = 'montecarlo';
cfg.statistic           = 'ft_statfun_depsamplesT';
cfg.correctm            = 'cluster';
cfg.parameter           = 'avg';
cfg.alpha               = 0.05;
cfg.clusterstatistic    = 'maxsum';
cfg.clusterthreshold    = 'nonparametric_common';
cfg.minnbchan           = 0;
cfg.tail                = 0;
cfg.clustertail         = 0;
cfg.neighbours          = [];
cfg.numrandomization    = 5000;

% set up design matrix
cfg.design  = [1:ns 1:ns; ones(1,ns) 2*ones(1,ns)];
cfg.uvar    = 1;
cfg.ivar    = 2;

% run t-test
statt = ft_timelockstatistics(cfg, rawdeltat{:}, rawnull{:});
statc = ft_timelockstatistics(cfg, rawdeltac{:}, rawnull{:});
rawtsigtimes = fulltime(find(statt.mask & statt.stat > 0));
rawcsigtimes = fulltime(find(statc.mask & statc.stat > 0));

% run stats on DELTA 
cfg                     = [];
cfg.method              = 'montecarlo';
cfg.statistic           = 'ft_statfun_depsamplesT';
cfg.correctm            = 'cluster';
cfg.parameter           = 'avg';
cfg.alpha               = 0.05;
cfg.clusterstatistic    = 'maxsum';
cfg.clusterthreshold    = 'nonparametric_common';
cfg.minnbchan           = 0;
cfg.tail                = 0;
cfg.clustertail         = 0;
cfg.neighbours          = [];
cfg.numrandomization    = 5000;

% set up design matrix
cfg.design  = [1:ns 1:ns; ones(1,ns) 2*ones(1,ns)];
cfg.uvar    = 1;
cfg.ivar    = 2;

% run t-test
statt = ft_timelockstatistics(cfg, deltat{:}, null{:});
statc = ft_timelockstatistics(cfg, deltac{:}, null{:});
tsigtimes = difftime(find(statt.mask & statt.stat > 0));
csigtimes = difftime(find(statc.mask & statc.stat > 0));

% plot I - diff(pupil) per condition
figure;
hold on
uum = mean(alluu);
uusem = std(alluu)./sqrt(ns-1);
utm = mean(allut);
utsem = std(allut)./sqrt(ns-1);
cum = mean(allcu);
cusem = std(allcu)./sqrt(ns-1);
ctm = mean(allct);
ctsem = std(allct)./sqrt(ns-1);

plotshaded(fulltime ,[ctm-ctsem; ctm+ctsem], hex2rgb(cols{1})); 
plot(fulltime,mean(allct),'Color',hex2rgb(cols{1}),'LineWidth',2);
plotshaded(fulltime,[utm-utsem; utm+utsem], hex2rgb(cols{2}));
plot(fulltime,mean(allut),'Color',hex2rgb(cols{2}),'LineWidth',2);
plotshaded(fulltime,[cum-cusem; cum+cusem], hex2rgb(cols{3}));
plot(fulltime,mean(allcu),'Color',hex2rgb(cols{3}),'LineWidth',2);
plotshaded(fulltime,[uum-uusem; uum+uusem], hex2rgb(cols{4}));
plot(fulltime,mean(alluu),'Color',hex2rgb(cols{4}),'LineWidth',2);

xlabel('time (s)');
ylabel('pupil diameter');

plot(rawcsigtimes,-0.33*ones(length(rawcsigtimes)),'k');
hold on
plot(rawtsigtimes,-0.37*ones(length(rawtsigtimes)),'k');
legend('','C+T+','','C-T+','','C+T-','','C-T-');

%% Fig 1g (inset)
nbin = 30;
phw = 2*pi/10;
pb = linspace(-pi,pi,nbin);

binpup = [];

for isub = 1:ns
    allpup = {};
    allresp = {};

    for irun = 1:6
        load([outpath 'pupseg_' num2str(ids(isub)) '_task_' num2str(irun) '.mat'], 'pupseg');
        load([outpath 'respseg2_' num2str(ids(isub)) '_task_' num2str(irun) '.mat'], 'respseg');

        % crop to prestimulus time window
        cfg         = [];
        cfg.channel = 6;
        cfg.latency = [-1.6 0];
        allpup{irun} = ft_selectdata(cfg, pupseg);

        cfg         = [];
        cfg.latency = [-1.6 0];
        allresp{irun} = ft_selectdata(cfg, respseg);

        % for k = 1:length(allpup{irun}.trial)
        %     allpup{irun}.trial{k} = diff(allpup{irun}.trial{k});    % compute pupil change
        %     allpup{irun}.time{k} = allpup{irun}.time{k}(1:end-1); 	% adjust time scale
        % 
        %     allresp{irun}.trial{k} = allresp{irun}.trial{k}(1:end-1); 	% adjust resp accordingly
        %     allresp{irun}.time{k} = allresp{irun}.time{k}(1:end-1); 	
        % end
    end

    % append trial-level data
    cfg = [];
    tmp = ft_appendtimelock(cfg,allpup{:});
    prepup = squeeze(tmp.trial);

    cfg = [];
    tmp = ft_appendtimelock(cfg,allresp{:});
    preresp = squeeze(tmp.trial);

    % phase binning
    trialphases = preresp(:,end);

    for ibin = 1:nbin
        inds = find((trialphases>pb(ibin)-phw) & (trialphases<pb(ibin)+phw) | ...
            (trialphases-2*pi>pb(ibin)-phw) & (trialphases-2*pi<pb(ibin)+phw)| ...
            (trialphases+2*pi>pb(ibin)-phw) & (trialphases+2*pi<pb(ibin)+phw));
        binpup(isub,ibin) = mean(prepup(inds,end));
    end
end

% circ-linear correlation
addpath('C:\Program Files\MATLAB\Toolboxes\circstat-matlab-master\');
[c,p] = circ_corrcl(pb,mean(binpup))

% uniformity test
m = [];
for isub = 1:numel(ids)
    m(isub) = circ_mean(pb,binpup(isub,:));
end

% Uniformity test: Rayleigh test
[pval, z] = circ_rtest(m)

% sidebar: plot
mbinpup = mean(binpup);
gm = mean(mbinpup);
figure;
ax = polaraxes;
polarplot(pb,mbinpup,'k', 'LineWidth',3);
hold on
polarplot(pb,mean(mbinpup)*ones(1,30),'k--', 'LineWidth',2);
ax.ThetaZeroLocation = 'left'; % inspiration onset = right
rlim([0 0.2])
set(ax,'RTickLabel','','ThetaTickLabel','');


%% Fig 1h
% load behavioural data
t = readtable([outpath 'rescue_fulltable.txt']);
t.corr(t.corr == 9) = 0;

% compute performance measures
deltahrt = [];
deltahrc = [];
fullhr = [];
fullcontrast = [];

for isub = 1:numel(ids)
    tcyes = t(t.ID == ids(isub) & (t.cond == 1 | t.cond == 3),:);
    tcno = t(t.ID == ids(isub) & (t.cond == 2 | t.cond == 4),:);
    %tcyes = t(t.ID == ids(isub) & t.cond == 3,:);
    %tcno = t(t.ID == ids(isub) & t.cond == 4,:);
    hryes = length(find(tcyes.corr) == 1)/length(tcyes.corr);
    hrno = length(find(tcno.corr) == 1)/length(tcno.corr);
    deltahrc(isub) = hryes/hrno-1; % prct change in hit rate with vs without cue
    
    ttyes = t(t.ID == ids(isub) & (t.cond == 1 | t.cond == 2),:);
    ttno = t(t.ID == ids(isub) & (t.cond == 3 | t.cond == 4),:);
    %ttyes = t(t.ID == ids(isub) & t.cond == 2,:);
    %ttno = t(t.ID == ids(isub) & t.cond == 4,:);
    hryes = length(find(ttyes.corr) == 1)/length(ttyes.corr);
    hrno = length(find(ttno.corr) == 1)/length(ttno.corr);
    deltahrt(isub) = hryes/hrno-1;

    fullt = t(t.ID == ids(isub),:);
    fullhr(isub) = length(find(fullt.corr == 1))/length(fullt.corr);
    fullcontrast(isub) = mean(fullt.contrast);
end

% compute maxima of individual differences for spatial and temporal cues
sigdifft = alldifft(:,find(statt.mask & statt.stat > 0));
maxsigdifft = max(sigdifft');
sigdiffc = alldiffc(:,find(statc.mask & statc.stat > 0));
maxsigdiffc = max(sigdiffc');

maxdifft = max(alldifft');
maxdiffc = max(alldiffc');

% same for overall contrast
scatter(maxsigdifft,fullcontrast,50,'k','filled')
hold on
scatter(maxsigdiffc,fullcontrast,50,'b','filled')
h = lsline;
h(1).Color = 'b';
h(2).Color = 'k';
xlabel('diff(pupil diameter)');
ylabel('avg QUEST contrast');
axis square
[rho, pval] = corr(maxsigdifft',fullcontrast','tail','left')
[rho, pval] = corr(maxsigdiffc',fullcontrast','tail','left')


%% quantify pupil diameter as an ERP-like correlate of cue onset prestimulus
allct = [];
allut = [];
allcu = [];
alluu = [];
alldiffc = [];
alldifft = [];

allzct = [];
allzut = [];
allzcu = [];
allzuu = [];
allzdiffc = [];
allzdifft = [];

xx = [];
xx.label = {'pupil'};
xx.dimord = 'chan_time';

datct = {};
datut = {};
datcu = {};
datuu = {};
difft = {};
diffc = {};
null  = {};

for isub = 1:ns
    alltrials = {};

    for irun = 1:6
        load([outpath 'pupseg_' num2str(ids(isub)) '_task_' num2str(irun) '.mat'], 'pupseg');

        % crop to prestimulus time window
        cfg         = [];
        cfg.latency = [-1.6 0];
        alltrials{irun} = ft_selectdata(cfg, pupseg);
    end

    % append trial-level data
    cfg = [];
    prepup = ft_appendtimelock(cfg,alltrials{:});

    % trial selection
    trlinfo = prepup.trialinfo(:,1);
    uu = find(trlinfo == 16 | trlinfo == 24); % uncued, untimed
    ut = find(trlinfo == 18 | trlinfo == 22); % uncued, timed
    cu = find(trlinfo == 17 | trlinfo == 23); % cued, untimed
    ct = find(trlinfo == 19 | trlinfo == 21); % cued, timed

    cfg         = [];
    cfg.channel = 6;
    cfg.trials  = uu;
    uupup = ft_selectdata(cfg, prepup);
    cfg.trials  = ut;
    utpup = ft_selectdata(cfg, prepup);
    cfg.trials  = cu;
    cupup = ft_selectdata(cfg, prepup);
    cfg.trials  = ct;
    ctpup = ft_selectdata(cfg, prepup);

    % prepare structures for cluster stats
    xx.time = ctpup.time;
    xx.avg = mean(squeeze(ctpup.trial));
    datct{isub} = xx;
    xx.avg = mean(squeeze(utpup.trial));
    datut{isub} = xx;
    xx.avg = mean(squeeze(cupup.trial));
    datcu{isub} = xx;
    xx.avg = mean(squeeze(uupup.trial));
    datuu{isub} = xx;

    % add differences 
    xx.avg = mean(squeeze(ctpup.trial)-squeeze(utpup.trial));
    difft{isub} = xx;
    xx.avg = mean(squeeze(cupup.trial)-squeeze(uupup.trial));
    diffc{isub} = xx;
    xx.avg = zeros(size(xx.avg));
    null{isub} = xx;

    % raw pupil data per condition
    allct = [allct;mean(squeeze(ctpup.trial))];
    allut = [allut;mean(squeeze(utpup.trial))];
    allcu = [allcu;mean(squeeze(cupup.trial))];
    alluu = [alluu;mean(squeeze(uupup.trial))];

    % ... plus differences
    alldifft = [alldifft; mean(squeeze(ctpup.trial)-squeeze(utpup.trial))];
    alldiffc = [alldiffc; mean(squeeze(cupup.trial)-squeeze(uupup.trial))];

    % normalised pupil data (over time) per condition
    zctpup = squeeze(zscore(ctpup.trial,[],3)); 
    zutpup = squeeze(zscore(utpup.trial,[],3));
    zcupup = squeeze(zscore(cupup.trial,[],3));
    zuupup = squeeze(zscore(uupup.trial,[],3));

    allzct = [allzct;mean(zctpup)];
    allzut = [allzut;mean(zutpup)];
    allzcu = [allzcu;mean(zcupup)];
    allzuu = [allzuu;mean(zuupup)];

    % ... plus differences
    allzdifft = [allzdifft; mean(zctpup-zutpup)];
    allzdiffc = [allzdiffc; mean(zcupup-zuupup)];
end

fulltime = ctpup.time;

% run stats
cfg                     = [];
cfg.method              = 'montecarlo';
cfg.statistic           = 'ft_statfun_depsamplesT';
cfg.correctm            = 'cluster';
cfg.parameter           = 'avg';
cfg.alpha               = 0.05;
cfg.clusterstatistic    = 'maxsum';
cfg.clusterthreshold    = 'nonparametric_common';
cfg.minnbchan           = 0;
cfg.tail                = 0;
cfg.clustertail         = 0;
cfg.neighbours          = [];
cfg.numrandomization    = 5000;

% set up design matrix
cfg.design  = [1:ns 1:ns; ones(1,ns) 2*ones(1,ns)];
cfg.uvar    = 1;
cfg.ivar    = 2;

% run t-test
statt = ft_timelockstatistics(cfg, difft{:}, null{:});
statc = ft_timelockstatistics(cfg, diffc{:}, null{:});

%% compute relevant behavioural measures
% 'raw' behaviour like overall hit rate and QUEST contrast
t = readtable([outpath 'rescue_fulltable.txt']);
t.corr(t.corr == 9) = 0;

deltahrt = [];
deltahrc = [];
fullhr = [];
fullcontrast = [];

for isub = 1:numel(ids)
    tcyes = t(t.ID == ids(isub) & (t.cond == 1 | t.cond == 3),:);
    tcno = t(t.ID == ids(isub) & (t.cond == 2 | t.cond == 4),:);
    %tcyes = t(t.ID == ids(isub) & t.cond == 3,:);
    %tcno = t(t.ID == ids(isub) & t.cond == 4,:);
    hryes = length(find(tcyes.corr) == 1)/length(tcyes.corr);
    hrno = length(find(tcno.corr) == 1)/length(tcno.corr);
    deltahrc(isub) = hryes/hrno-1; % prct change in hit rate with vs without cue
    
    ttyes = t(t.ID == ids(isub) & (t.cond == 1 | t.cond == 2),:);
    ttno = t(t.ID == ids(isub) & (t.cond == 3 | t.cond == 4),:);
    %ttyes = t(t.ID == ids(isub) & t.cond == 2,:);
    %ttno = t(t.ID == ids(isub) & t.cond == 4,:);
    hryes = length(find(ttyes.corr) == 1)/length(ttyes.corr);
    hrno = length(find(ttno.corr) == 1)/length(ttno.corr);
    deltahrt(isub) = hryes/hrno-1;

    fullt = t(t.ID == ids(isub),:);
    fullhr(isub) = length(find(fullt.corr == 1))/length(fullt.corr);
    fullcontrast(isub) = mean(fullt.contrast);
end

% results from psychF refitting (ie related to respiration)
load([outpath 'refit_psychf_percondition.mat'],'res');
nbin = 60;
phw = 2*pi/10;
pb = linspace(-pi,pi,nbin);
out = [];

for isub = 1:ns
    for icond = 1:4
        tmp = t(t.ID == ids(isub) & t.cond == icond,:);
        thresh = res{isub,icond}(:,1);
        
        for ib = 1:nbin
            ind = find((tmp.stimphase>pb(ib)-phw) & (tmp.stimphase<pb(ib)+phw) | ...
                (tmp.stimphase-2*pi>pb(ib)-phw) & (tmp.stimphase-2*pi<pb(ib)+phw) | ...
                (tmp.stimphase+2*pi>pb(ib)-phw) & (tmp.stimphase+2*pi<pb(ib)+phw));
            
            out(isub,icond,ib) = mean(thresh(ind));
        end
    end
end
outmins = min(out(:,:,1:30),[],3); 

zout = zscore(out,[],3);
zoutmins = min(zout(:,:,1:30),[],3);

load([outpath 'res.mat'],'res');
res2 = squeeze(res(:,:,1));
zres = zscore(res2);
minres = min(res2(1:30,:),[],2);
minzres = min(zres(1:30,:),[],2);

%% compute measures of pupil changes
maxzdifft = max(allzdifft');  % greatest change of normalised pupil diameter for [CT - UT]
maxzdiffc = max(allzdiffc');  % greatest change of normalised pupil diameter for [CU - UU]

%% compute correlations
[rho, pval] = corr(maxzdifft',fullcontrast','tail','left','type','Spearman')
[rho, pval] = corr(maxzdiffc',fullcontrast','tail','left','type','Spearman') % significant negative correlation

% plot
scatter(maxzdiffc,fullcontrast,20,'k','filled','MarkerEdgeColor',[1 1 1])
h = lsline;
h.Color = 'k';
ylim([0.1 0.25])
xlabel('diff(pupil diameter)');
ylabel('avg QUEST contrast');
axis square
set(gcf,'units','points','position',[200,200,100,100]) 
