# Supplementary material for: Respiration as a dynamic modulator of sensory sampling
Source: Nat Commun. 2026 Apr 7;17:3261. doi: 10.1038/s41467-026-71604-8 (PMC13062087; doi:10.1038/s41467-026-71604-8)
Supplement: Supplementary file 4 — Source Data [file 41467_2026_71604_MOESM4_ESM.zip › SourceData/_script/fig2.m]

clearvars
addpath(genpath('D:\RESCUE\'));
addpath(genpath('D:\PEAKALPHA\'));
addpath(genpath('D:\RespSpeech\'));
addpath('C:\Program Files\MATLAB\Toolboxes\fieldtrip-20230522\fieldtrip-20230522');
ft_defaults;
ft_warning off

datapath = 'D:\RESCUE\_data\';
outpath = 'D:\RESCUE\_out\';
mripath = 'D:\RESCUE\_mri\';

ids = [2549 3051 3066 3048 3033 3050 3067 3064 3062 3063 2521 2550 2448 2314 2168 ...
       2524 2480 2299 2749 1566 2214 2348 1822 3090 3047 3081 3053 2330 3078 3105]; % full sample

%% Fig 2a
for isub = 1:numel(ids)
    isub
    load([outpath 'fullsegcleanmeg2_' num2str(ids(isub)) '.mat'], 'fullsegdata');

    % select C+T+ and C-T- trials for strongest contrast
    uu = find(fullsegdata.trialinfo(:,1) == 16 | fullsegdata.trialinfo(:,1) == 24);     % uncued, untimed
    ct = find(fullsegdata.trialinfo(:,1) == 19 | fullsegdata.trialinfo(:,1) == 21);     % cued, timed
    inds = sort([uu; ct]);
    
    targets = fullsegdata.trialinfo(inds,1);
    responses = fullsegdata.trialinfo(inds,2);
    
    cfg = [];
    cfg.trials = inds;
    cropsegdata = ft_selectdata(cfg, fullsegdata);

    % determine performance
    corr = zeros(length(inds),1);
    for k = 1:length(inds)
        % define hits
        if (targets(k) == 16 && responses(k) == 161) || (targets(k) == 17 && responses(k) == 171) || (targets(k) == 18 && responses(k) == 181) || ...
                (targets(k) == 19 && responses(k) == 191) || (targets(k) == 21 && responses(k) == 212) || (targets(k) == 22 && responses(k) == 222) || ...
                (targets(k) == 23 && responses(k) == 232) || (targets(k) == 24 && responses(k) == 242)
            corr(k) = 1;
        elseif responses(k) == 160 || responses(k) == 170 || responses(k) == 180 || responses(k) == 190 || ...
                responses(k) == 210 || responses(k) == 220 || responses(k) == 230 || responses(k) == 240
            corr(k) = 0;
        else
            corr(k) = 9;
        end
    end

    hitall = find(corr == 1);
    missall = find(corr == 0);
    nmin = min(numel(missall),numel(hitall));

    % crop to pre-stimulus time window
    cfg = [];
    cfg.trials = hitall;
    prehit = ft_redefinetrial(cfg, cropsegdata);
    cfg.trials = missall;
    premiss = ft_redefinetrial(cfg, cropsegdata);

    % compute TFRs
    cfg             = [];
    cfg.pad         = 'nextpow2';
    cfg.output      = 'pow';
    cfg.method      = 'mtmconvol';
    cfg.taper       = 'dpss';
    cfg.channel     = {'all'};
    cfg.trial       = 1:nmin;
    cfg.foi         = 2:100;
    cfg.tapsmofrq   = [2*ones(1,29) 5*ones(1,70)];
    cfg.toi         = [-1.6:0.05:0.4];
    cfg.t_ftimwin   = ones(length(cfg.foi),1).*0.5;

    freqhit = ft_freqanalysis(cfg, prehit);
    save([outpath 'tfr2_dpss_hit_' num2str(ids(isub)) '.mat'], 'freqhit');
    freqmiss       = ft_freqanalysis(cfg, premiss);
    save([outpath 'tfr2_dpss_miss_' num2str(ids(isub)) '.mat'], 'freqmiss');
end

% put all files together
for isub = 1:numel(ids)
    load([outpath 'tfr2_dpss_hit_' num2str(ids(isub)) '.mat'], 'freqhit');
    load([outpath 'tfr2_dpss_miss_' num2str(ids(isub)) '.mat'], 'freqmiss');
    allhit{isub}    = freqhit.powspctrm;
    allmiss{isub}   = freqmiss.powspctrm;
end

save([outpath 'allhit2_dpss.mat'], 'allhit');
save([outpath 'allmiss2_dpss.mat'], 'allmiss');

% compute and plot grand average TFR of hits/misses
load([outpath 'allhit2_dpss.mat'], 'allhit');
load([outpath 'allmiss2_dpss.mat'], 'allmiss');

avgdiff = zeros(size(allhit{1}));
avghit = zeros(size(avgdiff));
avgmiss = zeros(size(avgdiff));

for isub = 1:numel(ids)
    avgdiff = avgdiff + (allhit{isub} - allmiss{isub}); % not normalized (see below for zscore)
    avghit = avghit + allhit{isub};
    avgmiss = avgmiss + allmiss{isub};
end
avgdiff = avgdiff/numel(ids);
avghit = avghit/numel(ids);
avgmiss = avgmiss/numel(ids);

% singleplot TFR
load([outpath 'tfr2_dpss_hit_' num2str(ids(1)) '.mat'], 'freqhit');

% find roi channels
roi = find(contains(freqhit.label,{'MRO','MLO','MRP','MLP','MZO','MZP'}));

diff = freqhit;
diff.powspctrm = avgdiff;
cfg         = [];
cfg.layout  = 'CTF275_helmet';
cfg.xlim    = [-1.6 0];
cfg.ylim    = [5 40];
cfg.channel = roi;
ft_singleplotTFR(cfg,diff);
title('hits > misses')
colormap(viridis)
colorbar

% plot spectrum (collapsed over time and sensors)
hitspec = squeeze(nanmean(avghit(roi,:,1:37),[1 3])); % ROI channels | 2:120 Hz | [-1.6 0.4]s
missspec = squeeze(nanmean(avgmiss(roi,:,1:37),[1 3]));
plot(2:30,hitspec(1:29),'LineWidth',1,'Color',hex2rgb('#8cbeb2'))
hold on
plot(2:30,missspec(1:29),'LineWidth',1,'Color',hex2rgb('#f3b562'));
xlabel('freq (Hz)')
ylabel('PSD')
axis('square')
legend('hit','miss');

% prepare neighbourhood for cluster-based t-test
cfg                 = [];
cfg.method          = 'template';
cfg.template        = 'ctf275_neighb.mat';
neighbours          = ft_prepare_neighbours(cfg);

% prepare data
load([outpath 'avgdummy.mat'], 'dummy'); % this one already has the current label setup (25.05.23)
roi = find(contains(dummy.label,{'MRO','MLO','MRP','MLP','MZO','MZP'}));

dummy.freq = [5:40];
dummy.time = [-1.6:0.05:0.2];
dummy.dimord = 'chan_freq_time';
dummy.label = dummy.label(roi);
for isub = 1:numel(ids)
    tfrhit{isub} = dummy;
    tfrhit{isub}.powspctrm = allhit{isub}(roi,4:39,1:33); % ROI channels | 5:40 Hz | [-1.6 0]s
    tfrmiss{isub} = dummy;
    tfrmiss{isub}.powspctrm = allmiss{isub}(roi,4:39,1:33);
end

% set up cluster-based t-test
cfg                  = [];
cfg.method           = 'montecarlo';
cfg.statistic        = 'ft_statfun_depsamplesT';
cfg.correctm         = 'cluster';
cfg.clusterstatistic = 'maxsum';
cfg.clusterthreshold = 'nonparametric_common';
cfg.numrandomization = 5000;
cfg.minnbchan        = 0;
cfg.neighbours       = neighbours;

% set up design matrix
cfg.design  = [1:numel(ids) 1:numel(ids); ones(1, numel(ids)) 2*ones(1, numel(ids))];
cfg.uvar    = 1;
cfg.ivar    = 2;

% run t-test and save data
stat = ft_freqstatistics(cfg, tfrhit{:}, tfrmiss{:});
save([outpath 'clusttest_tfr_hitmiss.mat'], 'stat');

% NEW 11.06.2025 - run stats on ROI avg (for masked TFR)
cfg                  = [];
cfg.method           = 'montecarlo';
cfg.statistic        = 'ft_statfun_depsamplesT';
cfg.correctm         = 'cluster';
cfg.clusterstatistic = 'maxsum';
cfg.clusterthreshold = 'nonparametric_common';
cfg.avgoverchan      = 'yes';
cfg.numrandomization = 5000;
cfg.minnbchan        = 0;
cfg.neighbours       = neighbours;

cfg.design  = [1:numel(ids) 1:numel(ids); ones(1, numel(ids)) 2*ones(1, numel(ids))];
cfg.uvar    = 1;
cfg.ivar    = 2;

stat2 = ft_freqstatistics(cfg, tfrhit{:}, tfrmiss{:});

% plot masked average (singleplotTFR)
clear diff
for isub = 1:numel(ids)
    diff(isub,:,:,:) = tfrhit{1,isub}.powspctrm - tfrmiss{1,isub}.powspctrm;
end
mdiff = squeeze(nanmean(diff,[1 2]));

figure;
imagesc(zscore(mdiff));colorbar;
colormap(viridis);
set(gca,'YDir','normal','XTick',[1 33],'XTickLabel',[-1.6 0],'YTick',[1:5:36],'YTicklabel',[5:5:40]);
xlabel('time (s)');
ylabel('freq (Hz)')
caxis([-5 2])
axis('square');

%% Fig 2b + c
load([outpath 'avgdummy.mat'], 'dummy');
dummy.freq = 1;
dummy.dimord = 'chan_freq';
%dummy.label = dummy.label(roi);
for isub = 1:numel(ids)
    tfrhit{isub} = dummy;
    tfrhit{isub}.powspctrm = mean(allhit{isub}(:,6:14,:),[2 3]); % ROI channels | 7:13 Hz | [-1 0]s
    tfrmiss{isub} = dummy;
    tfrmiss{isub}.powspctrm = mean(allmiss{isub}(:,6:14,:),[2 3]);
end

% set up cluster-based t-test
cfg                  = [];
cfg.method           = 'montecarlo';
cfg.statistic        = 'ft_statfun_depsamplesT';
cfg.correctm         = 'cluster';
cfg.clusterstatistic = 'maxsum';
cfg.clusterthreshold = 'nonparametric_common';
cfg.numrandomization = 5000;
cfg.minnbchan        = 1;
cfg.neighbours       = neighbours;

% set up design matrix
cfg.design  = [1:numel(ids) 1:numel(ids); ones(1, numel(ids)) 2*ones(1, numel(ids))];
cfg.uvar    = 1;
cfg.ivar    = 2;

% run t-test and save data
stat = ft_freqstatistics(cfg, tfrhit{:}, tfrmiss{:});
save([outpath 'clusttest_tfr_hitmiss_topo.mat'], 'stat');

% full-head topo plot
avgtopodiff = zeros(size(allmiss{1}));
for isub = 1:numel(ids)
    avgtopodiff = avgtopodiff + normalize((allhit{isub} - allmiss{isub}),2);
end
avgtopodiff = avgtopodiff/numel(ids);

load([outpath 'tfr2_dpss_hit_' num2str(ids(1)) '.mat'], 'freqhit');
avg2 = freqhit;
avg2.powspctrm = avgtopodiff;

cfg             = [];
cfg.latency     = [-1.6 0];
cfg.avgovertime = 'yes';
cfg.frequency   = [7 13];
cfg.avgoverfreq = 'yes';
plotavg = ft_selectdata(cfg,avg2);

sigchans = dummy.label(find(stat.mask));

figure;
cfg = [];
cfg.layout = 'CTF275_helmet.mat';
cfg.colorbar = 'yes';
cfg.highlight = 'on';
%cfg.highlightchannel = sigchans;
cfg.highlightcolor = [1 1 1];
cfg.highlightsymbol = 'o';
cfg.zlim = [-1 0];
%cfg.highlight = 'labels';
ft_topoplotER(cfg,plotavg);
colormap(viridis)

tavg = plotavg;
tavg.powspctrm = stat.stat;
figure;
cfg = [];
cfg.layout = 'CTF275_helmet.mat';
cfg.colorbar = 'yes';
cfg.highlight = 'on';
cfg.highlightchannel = sigchans;
cfg.highlightcolor = [1 1 1];
cfg.highlightsymbol = 'o';
%cfg.zlim = [-1 0];
ft_topoplotER(cfg,tavg);
colormap(magma)

%% TF analysis - EVERYTHING POOLED TO LEFT
% First, we average left- and right-lateralised trials
% cued - timed
for isub = 1:numel(ids)
    load([outpath 'tfr2_dpss_ct_left_' num2str(ids(isub)) '.mat'], 'freq');
    x1 = freq;
    load([outpath 'tfr2_dpss_ct_right_' num2str(ids(isub)) '.mat'], 'freq');
    x2 = dk_ft_flippowertopo(freq); % flip topography of right-lateralised trials here

    cfg             = [];
    cfg.parameter   = 'powspctrm';
    allct{isub} = ft_freqgrandaverage(cfg,x1,x2);
end

% cued - untimed
for isub = 1:numel(ids)
    load([outpath 'tfr2_dpss_cu_left_' num2str(ids(isub)) '.mat'], 'freq');
    x1 = freq;
    load([outpath 'tfr2_dpss_cu_right_' num2str(ids(isub)) '.mat'], 'freq');
    x2 = dk_ft_flippowertopo(freq); 
    
    cfg             = [];
    cfg.parameter   = 'powspctrm';
    allcu{isub} = ft_freqgrandaverage(cfg,x1,x2);
end

% uncued - timed
for isub = 1:numel(ids)
    load([outpath 'tfr2_dpss_ut_left_' num2str(ids(isub)) '.mat'], 'freq');
    x1 = freq;
    load([outpath 'tfr2_dpss_ut_right_' num2str(ids(isub)) '.mat'], 'freq');
    
    cfg             = [];
    cfg.parameter   = 'powspctrm';
    allut{isub} = ft_freqgrandaverage(cfg,x1,x2);
end

% uncued - untimed
for isub = 1:numel(ids)
    load([outpath 'tfr2_dpss_uu_left_' num2str(ids(isub)) '.mat'], 'freq');
    x1 = freq;
    load([outpath 'tfr2_dpss_uu_right_' num2str(ids(isub)) '.mat'], 'freq');
    x2 = dk_ft_flippowertopo(freq); 
    
    cfg             = [];
    cfg.parameter   = 'powspctrm';
    alluu{isub} = ft_freqgrandaverage(cfg,x1,x2);
end

%%% do the same for the new averages
% all uncued
for isub = 1:numel(ids)
    load([outpath 'tfr2_dpss_uncuedleft_' num2str(ids(isub)) '.mat'], 'freq');
    x1 = freq;
    load([outpath 'tfr2_dpss_uncuedright_' num2str(ids(isub)) '.mat'], 'freq');
    x2 = dk_ft_flippowertopo(freq); % flip topography of right-lateralised trials here

    cfg             = [];
    cfg.parameter   = 'powspctrm';
    alluncuedtrials{isub} = ft_freqgrandaverage(cfg,x1,x2);
end

% all cued
for isub = 1:numel(ids)
    load([outpath 'tfr2_dpss_cuedleft_' num2str(ids(isub)) '.mat'], 'freq');
    x1 = freq;
    load([outpath 'tfr2_dpss_cuedright_' num2str(ids(isub)) '.mat'], 'freq');
    x2 = dk_ft_flippowertopo(freq); 

    cfg             = [];
    cfg.parameter   = 'powspctrm';
    allcuedtrials{isub} = ft_freqgrandaverage(cfg,x1,x2);
end

% all untimed
for isub = 1:numel(ids)
    load([outpath 'tfr2_dpss_untimedleft_' num2str(ids(isub)) '.mat'], 'freq');
    x1 = freq;
    load([outpath 'tfr2_dpss_untimedright_' num2str(ids(isub)) '.mat'], 'freq');
    x2 = dk_ft_flippowertopo(freq);

    cfg             = [];
    cfg.parameter   = 'powspctrm';
    alluntimedtrials{isub} = ft_freqgrandaverage(cfg,x1,x2);
end

% all timed
for isub = 1:numel(ids)
    load([outpath 'tfr2_dpss_timedleft_' num2str(ids(isub)) '.mat'], 'freq');
    x1 = freq;
    load([outpath 'tfr2_dpss_timedright_' num2str(ids(isub)) '.mat'], 'freq');
    x2 = dk_ft_flippowertopo(freq); % flip topography of right-lateralised trials here

    cfg             = [];
    cfg.parameter   = 'powspctrm';
    alltimedtrials{isub} = ft_freqgrandaverage(cfg,x1,x2);
end

%%% Now we construct one data structure per condition and the two difference structures to test interactions
% single events
cfg                 = [];
cfg.parameter       = 'powspctrm';
cfg.keepindividual  = 'yes';
avgct = ft_freqgrandaverage(cfg,allct{:});
avgut = ft_freqgrandaverage(cfg,allut{:}); 
avgcu = ft_freqgrandaverage(cfg,allcu{:}); 
avguu = ft_freqgrandaverage(cfg,alluu{:}); 

cfg.keepindividual  = 'no';
grandavgct = ft_freqgrandaverage(cfg,allct{:});
grandavgut = ft_freqgrandaverage(cfg,allut{:}); 
grandavgcu = ft_freqgrandaverage(cfg,allcu{:}); 
grandavguu = ft_freqgrandaverage(cfg,alluu{:}); 

clear allct allut allcu alluu

% avgcued = ft_freqgrandaverage(cfg,avgct,avgcu);
% avguncued = ft_freqgrandaverage(cfg,avgut,avguu);
% 
% avgtimed = ft_freqgrandaverage(cfg,avgct,avgut);
% avguntimed = ft_freqgrandaverage(cfg,avgcu,avguu);

% new category averages
cfg                 = [];
cfg.parameter       = 'powspctrm';
cfg.keepindividual  = 'yes';
avguncued = ft_freqgrandaverage(cfg,alluncuedtrials{:}); 
avgcued = ft_freqgrandaverage(cfg,allcuedtrials{:}); 
avguntimed = ft_freqgrandaverage(cfg,alluntimedtrials{:}); 
avgtimed = ft_freqgrandaverage(cfg,alltimedtrials{:}); 

cfg.keepindividual  = 'no';
grandavguncued = ft_freqgrandaverage(cfg,alluncuedtrials{:}); 
grandavgcued = ft_freqgrandaverage(cfg,allcuedtrials{:}); 
grandavguntimed = ft_freqgrandaverage(cfg,alluntimedtrials{:}); 
grandavgtimed = ft_freqgrandaverage(cfg,alltimedtrials{:}); 

clear alluncuedtrials allcuedtrials alluntimedtrials alltimedtrials

% differences for the interaction effect
diff_ct_cu = avgct;
diff_ct_cu.powspctrm = avgct.powspctrm-avgcu.powspctrm;  
diff_ut_uu = avgut;
diff_ut_uu.powspctrm = avgut.powspctrm-avguu.powspctrm; 

% averaged differences (for visualisation)
diff_cued_uncued = avgcued;
diff_cued_uncued.powspctrm = avgcued.powspctrm-avguncued.powspctrm;
avgdiff_cued_uncued = avgcued;
avgdiff_cued_uncued.powspctrm = squeeze(mean(diff_cued_uncued.powspctrm));
avgdiff_cued_uncued.dimord = 'chan_freq_time';

diff_timed_untimed = avgtimed;
diff_timed_untimed.powspctrm = avgtimed.powspctrm-avguntimed.powspctrm;
avgdiff_timed_untimed = avgtimed;
avgdiff_timed_untimed.powspctrm = squeeze(mean(diff_timed_untimed.powspctrm));
avgdiff_timed_untimed.dimord = 'chan_freq_time';

% define neighbourhood for ROI-based stats
cfg                 = [];
cfg.method          = 'template';
cfg.template        = 'ctf275_neighb.mat';
neighbours          = ft_prepare_neighbours(cfg);

%% TEST 1: main effect of cueing (posterior alpha)
% Fig 2d
cfg                  = [];
cfg.parameter        = 'powspctrm';
cfg.channel          = {'MLP*' 'MZP*' 'MLO*' 'MZO*'};
cfg.avgoverchan      = 'yes';
cfg.latency          = [-1.6 0];
cfg.avgovertime      = 'no';
cfg.frequency        = [7 13];
cfg.avgoverfreq      = 'no';
cfg.method           = 'montecarlo';
cfg.statistic        = 'ft_statfun_depsamplesT';
cfg.correctm         = 'cluster';
cfg.clusterstatistic = 'maxsum';
cfg.clusterthreshold = 'nonparametric_common';
cfg.numrandomization = 5000;
cfg.minnbchan        = 1;
cfg.neighbours       = neighbours;

cfg.design  = [1:numel(ids) 1:numel(ids); ones(1, numel(ids)) 2*ones(1, numel(ids))];
cfg.uvar    = 1;
cfg.ivar    = 2;

cfg2                = cfg;
cfg2.channel        = {'MLP*' 'MZP*' 'MLO*' 'MZO*'};
cfg2.avgoverchan    = 'no';
cfg2.latency        = [-1.6 0];
cfg2.avgovertime    = 'yes';
cfg2.frequency      = [7 13];
cfg2.avgoverfreq    = 'yes';

% null = diff_cued_uncued;
% null.powspctrm = zeros(size(null.powspctrm));
stat1a = ft_freqstatistics(cfg,avgcued, avguncued);
stat1b = ft_freqstatistics(cfg2,avgcued, avguncued);

% plotting
% alpha-range TFR 
cfg             = [];
cfg.channel     = {'MLP*' 'MZP*' 'MLO*' 'MZO*'};
cfg.avgoverchan = 'yes';
cfg.latency     = [-1.6 0];
cfg.avgovertime = 'no';
cfg.frequency   = [7 13];
cfg.avgoverfreq = 'no';
plotavg = ft_selectdata(cfg,avgdiff_cued_uncued);

plotavg.mask = stat1a.mask;
plotavg.powspctrm = stat1a.stat;
plotavg.freq = 7:13;

figure;
cfg                 = [];
cfg.parameter       = 'powspctrm';
cfg.maskparameter   = 'mask';
cfg.maskstyle       = 'opacity';
cfg.maskalpha       = 0.5;
cfg.layout          = 'CTF275_helmet.mat';
ft_singleplotTFR(cfg,plotavg)
colormap(magma)

% alpha-range TOPO
cfg = [];
cfg.channel         = {'all'};
cfg.avgoverchan     = 'no';
cfg.latency         = [-1.4 -0.6];
cfg.avgovertime     = 'yes';
cfg.frequency       = [7 13];
cfg.avgoverfreq     = 'yes';
topoavg = ft_selectdata(cfg,avgdiff_cued_uncued);
topoavg.powspctrm = zscore(topoavg.powspctrm); % zscore topo?

figure;
cfg                     = [];
cfg.layout              = 'CTF275_helmet.mat';
cfg.colorbar            = 'yes';
%cfg.highlight           = 'on';
%cfg.highlightchannel    = sigchans;
%cfg.highlightcolor      = [1 1 1];
%cfg.highlightsymbol     = 'o';
cfg.zlim                = [-4 1];
ft_topoplotER(cfg,topoavg);
colormap(viridis)

% NEW 11.06.2025 - extract individual alpha power per condition for Fig 2f
avfidx = find(avgcued.freq < 6 & avgcued.freq < 8);
avtidx = find(avgcued.time > -1.2 & avgcued.time < -1);

dat = [];
allcued = mean(squeeze(avgcued.powspctrm(:,59,avfidx,avtidx)),[2 3]);
alluncued = mean(squeeze(avguncued.powspctrm(:,59,avfidx,avtidx)),[2 3]);
dat = [allcued,alluncued];

[h,p,ci,stats] = ttest(allcued,alluncued)

cat = {'cued','uncued'};
colors = {hex2rgb('#8C008C'),hex2rgb('#b668b2')};
subplot(1,2,1)
[violins,bf10,p2] = paired_boxviolin_dk(dat,cat,colors)

%% TEST 2: main effect of timing (central beta)
% Fig 2e
cfg                  = [];
cfg.channel          = {'MLC*' 'MZC*'};
cfg.avgoverchan      = 'yes';
cfg.latency          = [-1.6 0];
cfg.avgovertime      = 'no';
cfg.frequency        = [15 40];
cfg.avgoverfreq      = 'no';
cfg.method           = 'montecarlo';
cfg.statistic        = 'ft_statfun_depsamplesT';
cfg.correctm         = 'cluster';
cfg.clusterstatistic = 'maxsum';
cfg.clusterthreshold = 'nonparametric_common';
cfg.numrandomization = 5000;
cfg.minnbchan        = 1;
cfg.neighbours       = neighbours;

cfg.design  = [1:numel(ids) 1:numel(ids); ones(1, numel(ids)) 2*ones(1, numel(ids))];
cfg.uvar    = 1;
cfg.ivar    = 2;

cfg2                = cfg;
cfg2.channel        = 'all';
cfg2.avgoverchan    = 'no';
cfg2.latency        = [-1.6 0];
cfg2.avgovertime    = 'yes';
cfg2.frequency      = [15 40];
cfg2.avgoverfreq    = 'yes';

cfg3                = cfg;
cfg3.channel        = {'MRC*' 'MLC*' 'MZC*'};
cfg3.avgoverchan    = 'no';
cfg3.latency        = [-1.6 0];
cfg3.avgovertime    = 'yes';
cfg3.frequency      = [15 40];
cfg3.avgoverfreq    = 'yes';

stat2a = ft_freqstatistics(cfg,avgtimed,avguntimed);
stat2b = ft_freqstatistics(cfg2,avgtimed,avguntimed);
stat2c = ft_freqstatistics(cfg3,avgtimed,avguntimed);

% plotting
% beta-range TFR 
cfg             = [];
cfg.channel     = {'MLC*' 'MZC*'};
cfg.avgoverchan = 'yes';
cfg.latency     = [-1.6 0];
cfg.avgovertime = 'no';
cfg.frequency   = [14 40];
cfg.avgoverfreq = 'no';
plotavg = ft_selectdata(cfg,avgdiff_timed_untimed);

plotavg.mask = stat2a.mask;
plotavg.powspctrm = stat2a.stat;
plotavg.freq = 15:40;

figure;
cfg                 = [];
cfg.parameter       = 'powspctrm';
cfg.maskparameter   = 'mask';
cfg.maskstyle       = 'opacity';
cfg.maskalpha       = 0.5;
cfg.layout          = 'CTF275_helmet.mat';
ft_singleplotTFR(cfg,plotavg)
colormap(magma)

% topo
cfg             = [];
cfg.channel     = {'all'};
cfg.avgoverchan = 'no';
cfg.latency     = [-1 0];
cfg.avgovertime = 'yes';
cfg.frequency   = [14 40];
cfg.avgoverfreq = 'yes';
topoavg = ft_selectdata(cfg,avgdiff_timed_untimed);
topoavg.powspctrm = zscore(topoavg.powspctrm); % zscore topo?

figure;
cfg                     = [];
cfg.layout              = 'CTF275_helmet.mat';
cfg.colorbar            = 'yes';
%cfg.highlight           = 'on';
%cfg.highlightchannel    = {'MLC*' 'MZC*' 'MRC*'};
%cfg.highlightcolor      = [1 1 1];
%cfg.highlightsymbol     = 'o';
cfg.zlim                = [-2 1.5];
ft_topoplotER(cfg,topoavg);
colormap(viridis)

%% Fig 2f
avfidx = find(avgtimed.freq > 23 & avgtimed.freq < 34);
avtidx = find(avgtimed.time > -0.8 & avgtimed.time < -0.4);

dat2 = [];
alltimed = mean(squeeze(avgtimed.powspctrm(:,10,avfidx,avtidx)),[2 3]);
alluntimed = mean(squeeze(avguntimed.powspctrm(:,10,avfidx,avtidx)),[2 3]);
dat2 = [alltimed,alluntimed];

[h,p,ci,stats] = ttest(alltimed,alluntimed)

cat = {'timed','untimed'};
colors = {hex2rgb('#16193B'),hex2rgb('#5e5c77')};
subplot(1,2,2)
[violins,bf10,p2] = paired_boxviolin_dk(dat2,cat,colors)
