# Supplementary material for: Respiration as a dynamic modulator of sensory sampling
Source: Nat Commun. 2026 Apr 7;17:3261. doi: 10.1038/s41467-026-71604-8 (PMC13062087; doi:10.1038/s41467-026-71604-8)
Supplement: Supplementary file 4 — Source Data [file 41467_2026_71604_MOESM4_ESM.zip › SourceData/_script/fig3bcd.m]

clearvars
addpath(genpath('D:\RESCUE\'));
addpath('C:\Program Files\MATLAB\Toolboxes\fieldtrip-20240111\fieldtrip-20240111\');
ft_defaults;
ft_warning off

datapath = 'D:\RESCUE\_data\';
outpath = 'D:\RESCUE\_out\';
mripath = 'D:\RESCUE\_mri\';

ids = [2549 3051 3066 3048 3033 3050 3067 3064 3062 3063 2521 2550 2448 2314 2168 ...
       2524 2480 2299 2749 1566 2214 2348 1822 3090 3047 3081 3053 2330 3078 3105];

rois = {'insula','acc','pcc','sma','tpj','v12','motor'};
roiinds = {[44 46 159 161],[87 90 202 205], [80 82 84 195 197 199] ...
           [27 31 32 33 141 146 147 148],[60 61 175 176],[1 2 11 116 117 126],[17 132]};
allinds = [roiinds{:}];
np = length(allinds);
ns = length(ids);

%% frequency analysis
for isub = 1:ns

    alltrials = {};
    allresp = {}; 

    for irun = 1:6
        load([outpath 'mcsource2_svd3_hcp_' num2str(ids(isub)) '_task_' num2str(irun) '.mat'],'mcdata'); % source-level MEG
        load([outpath 'respseg2_' num2str(ids(isub)) '_task_' num2str(irun) '.mat'], 'respseg');         % segmented resp phase

        % crop to prestimulus time window
        cfg         = [];
        cfg.latency = [-1.85 0.25];
        alltrials{irun} = ft_selectdata(cfg, mcdata);
        allresp{irun} = ft_selectdata(cfg,respseg);
    end

    % append trial-level data
    cfg = [];
    presource = ft_appendtimelock(cfg,alltrials{:});
    fullresp = ft_appendtimelock(cfg,allresp{:});

    % find any trials for which the TFR contains NaNs
    naninds = [];
    for k = 1:length(presource.trialinfo)
        if length(find(isnan(squeeze(presource.trial(k,:,:)))))
            naninds = [naninds k];
        end
    end

    % define which trials to keep 
    goodtrials = [1:length(presource.trialinfo)];
    goodtrials(naninds) = [];

    % prune data to non-NaNs only
    cfg         = [];
    cfg.channel = 1:3:138;
    cfg.trials  = goodtrials;
    presource = ft_selectdata(cfg,presource);
    fullresp = ft_selectdata(cfg,fullresp);
    save([outpath 'segresp2_singletrials_' num2str(ids(isub)) '.mat'],'fullresp');

    % run spectral whitening for quasi-fooofed spectra
    whitenedpresource = presource;
    whitenedpresource.trial = diff(whitenedpresource.trial,[],3);
    whitenedpresource.time = whitenedpresource.time(1:end-1);

    % pre-allocate empty structs for individual ROI-wise averages (across parcels)
    freq = {};

    for iroi = 1:numel(rois)
        for ipar = 1:length(roiinds{iroi})
            poi = find(allinds == roiinds{iroi}(ipar));

            % compute TFRs on pruned data
            cfg            = [];
            cfg.keeptrials = 'yes';
            cfg.output     = 'pow';
            cfg.method     = 'mtmfft';
            cfg.pad        = 'nextpow2';
            cfg.taper      = 'dpss';
            cfg.channel    = poi;
            cfg.foi        = 1:40;
            cfg.tapsmofrq  = 2;
            cfg.toi        = [-1.6:0.05:0];
            freq{iroi,ipar} = ft_freqanalysis(cfg, presource);
            whitenedfreq{iroi,ipar} = ft_freqanalysis(cfg,whitenedpresource);

            % cosmetics
            freq{iroi,ipar}.freq = 1:40;
            freq{iroi,ipar}.label = {num2str(roiinds{iroi}(ipar))};
            whitenedfreq{iroi,ipar}.freq = 1:40;
            whitenedfreq{iroi,ipar}.label = {num2str(roiinds{iroi}(ipar))};
        end
    end
    save([outpath 'freqananalysis2_singletrials_' num2str(ids(isub)) '.mat'],'freq');
    save([outpath 'whitenedfreqananalysis2_singletrials_' num2str(ids(isub)) '.mat'],'whitenedfreq');
end

%% STEP I: Relate single-trial power spectra to respiration phase at trial onset
nsub = length(ids);
nbin = 30;
phw = 2*pi/10;
pb = linspace(-pi,pi,nbin);
binspecs = {};

for isub = 1:ns
    isub
    load([outpath 'whitenedfreqananalysis2_singletrials_' num2str(ids(isub)) '.mat'],'whitenedfreq');
    load([outpath 'segresp2_singletrials_' num2str(ids(isub)) '.mat'],'fullresp');

    trialphases = squeeze(fullresp.trial(:,1,end));

    for iroi = 1:numel(rois)
        for ipar = 1:numel(roiinds{iroi})
            tmp = squeeze(whitenedfreq{iroi,ipar}.powspctrm(:,1,:));
            for ibin = 1:nbin
                inds = find((trialphases>pb(ibin)-phw) & (trialphases<pb(ibin)+phw) | ...
                            (trialphases-2*pi>pb(ibin)-phw) & (trialphases-2*pi<pb(ibin)+phw)| ...
                            (trialphases+2*pi>pb(ibin)-phw) & (trialphases+2*pi<pb(ibin)+phw));
                binspecs{iroi}(ipar,isub,ibin,:) = mean(tmp(inds,:));
            end
        end
    end
end

% Fig 3b
addpath('C:\Program Files\MATLAB\Toolboxes\circstat-matlab-master\');
addpath('D:\SLEEP\_script\');

allc = [];
allp = [];

for iroi = 1:7
    c = [];

    nbin = 30;
    r = linspace(-pi,pi,nbin);

    spec = squeeze(mean(squeeze(mean(binspecs{iroi},2))));
    for ifreq = 1:40
        [allc(iroi,ifreq),allp(iroi,ifreq)] = circ_corrcl(r,spec(:,ifreq));
    end
end

[h crit_p fdrp] = fdr_bh(reshape(allp,[],1));
fdrp = reshape(fdrp,7,40);

cols = {'#3B596A' '#427676' '#3F9A82' '#A1CD73' '#ECDB60' '#94090D' '#553285'}; % 5x green, 1x red, 1x purple
figure;
subplot(5,1,1:2)
alphamask = double(fdrp < 0.05);
alphamask(alphamask == 0) = 0.2;
imagesc(allc,'AlphaData',alphamask);
ylabel('ROI');
colormap(magma);
clim([0 1]);
xticklabels('')
yticks(1:7)

subplot(5,1,3:4)
for iroi = [3 6 7]
    plot(allc(iroi,:)','LineWidth',1, 'Color',hex2rgb(cols{iroi}));
    hold on
end
xlim([1 40]);
ylim([0 1]);
ylabel('rho');
xticklabels('')
yticks(0:0.2:1)

subplot(5,1,5)
for iroi = [3 6 7]
    plot(fdrp(iroi,:)','LineWidth',1, 'Color',hex2rgb(cols{iroi}));
    hold on
end
xlim([1 40]);
ylim([0 1]);
yline(0.05, '--k');
xlabel('freq');
ylabel('pval');
yticks(0.05);

% set up colour maps
addpath(genpath('D:\SLEEP\'));
cmap = [viridis(15); flipud(viridis(15))];
cbarcmap = [viridis; flipud(viridis)];

% plotting ROI-wise spectra (per parcel)
for iroi = 1:numel(rois)
    figure;
    grpavgspec = squeeze(mean(binspecs{iroi},2));
    for ipar = 1:numel(roiinds{iroi})
        nexttile;
        plot(squeeze(grpavgspec(ipar,:,:))');
        title(['parcel #' num2str(roiinds{iroi}(ipar))])
        set(gca, 'ColorOrder', cmap)
    end
    sgtitle(rois{iroi})
    colormap(cbarcmap)
    cb = colorbar;
    cb.Ticks = [0 0.5 1];
    cb.TickLabels = {'-pi','0','pi'};
    cb.Label.String = 'resp phase';
end

%% plots for Fig. 3
cmap = twilight_shifted(30);

figure;
for iroi = [3 6 7]
    nexttile;
    grpavgspec = squeeze(mean(squeeze(mean(binspecs{iroi},2))));
    for ibin = 1:30
        plot(grpavgspec(ibin,:)','LineWidth', 2,'Color',[cmap(ibin,:) 0.5]);
        hold on
    end
    axis square
    title(rois{iroi})
end

% v1/2 
spec = squeeze(mean(squeeze(mean(binspecs{6},2))));
alpha = mean(spec(:,9:11),2);
alpharange = spec(:,8:12);
malpha = mean(alpha);
prctalpha = ((alpha - malpha)/malpha) * 100;
beta = mean(spec(:,18:20),2);
betarange = spec(:,17:21);
mbeta = mean(beta);
prctbeta = ((beta - mbeta)/mbeta) * 100;

figure;
for ibin = 1:30
    scatter(1,prctalpha(ibin),50,'filled','MarkerFaceColor',cmap(ibin,:),'MarkerEdgeColor',[1 1 1]);
    hold on
    scatter(2,prctbeta(ibin),50,'filled','MarkerFaceColor',cmap(ibin,:),'MarkerEdgeColor',[1 1 1]);
end
axis square
xlim([0 3]);
set(gcf,'units','points','position',[200,200,200,200]) 

figure;
for ibin = 1:30
    plot(alpharange(ibin,:),'LineWidth',2,'Color',[cmap(ibin,:) 0.5]);
    hold on
end
axis square
xlim([1 5]);
set(gcf,'units','points','position',[200,200,200,200]) 

figure;
for ibin = 1:30
    plot(betarange(ibin,:),'LineWidth',2,'Color',[cmap(ibin,:) 0.5]);
    hold on
end
axis square
xlim([1 5]);
set(gcf,'units','points','position',[200,200,200,200]) 

% colour 'bar'
N = 256;                                % Number Of Colours In Colour Wheel
th = linspace(0, 2*pi, N);              % Angles
xy = @(a,r) [r.*cos(a); r.*sin(a)];     % Function: Calculate (x,y) Vectors
r_ext = 1.0;                            % Outer Radius
r_int = 0.7;                            % Inner Radius
C(1,:,:) = xy(th,r_ext);                % Outer Circle
C(2,:,:) = xy(th,r_int);                % Inner Circle
c = colormap(twilight_shifted(N));      % Set ‘colormap’
figure(1)
C1 = squeeze(C(1,:,:));                 % Reduce ‘C1’ Dimensions
plot(C1(1,:), C1(2,:))
hold on
C2 = squeeze(C(2,:,:));                 % Reduce ‘C2’ Dimensions
plot(C2(1,:), C2(2,:))
for k1 = 1:size(C2,2)
    plot([C1(1,k1), C2(1,k1)], [C1(2,k1), C2(2,k1)], 'Color',c(k1,:), 'LineWidth',0.25)
    k2 = max([mod(k1+1,size(C2,2)), 1]);
    patch([C1(1,k1), C1(1,k2), C2(1,k2), C2(1,k1)], [C1(2,k1), C1(2,k2), C2(2,k2), C2(2,k1)], c(k1,:), 'EdgeColor','none')    
end
hold off
axis square
axis off

%% STEP II: Plot difference spectra for C+T+ vs C-T- as a function of respiration
% Fig 3d
nsub = length(ids);
nbin = 30;
phw = 2*pi/10;
pb = linspace(-pi,pi,nbin);
uubinspecs = {};
ctbinspecs = {};

for isub = 1:ns
    isub
    load([outpath 'whitenedfreqananalysis2_singletrials_' num2str(ids(isub)) '.mat'],'whitenedfreq');
    load([outpath 'segresp2_singletrials_' num2str(ids(isub)) '.mat'],'fullresp');
    trialphases = squeeze(fullresp.trial(:,1,end));

    % trial selection
    trlinfo = whitenedfreq{1,1}.trialinfo(:,1);
    uu = find(trlinfo == 16 | trlinfo == 24); % uncued, untimed
    uuresp = trialphases(uu);
    ct = find(trlinfo == 19 | trlinfo == 21); % cued, timed
    ctresp = trialphases(ct);

    for iroi = 1:numel(rois)
        for ipar = 1:numel(roiinds{iroi})

            cfg         = [];
            cfg.trials  = uu;
            uutrials = ft_selectdata(cfg, whitenedfreq{iroi,ipar});
            cfg.trials  = ct;
            cttrials = ft_selectdata(cfg, whitenedfreq{iroi,ipar});

            tmpuu = squeeze(uutrials.powspctrm(:,1,:));
            tmpct = squeeze(cttrials.powspctrm(:,1,:));

            for ibin = 1:nbin
                uuinds = find((uuresp>pb(ibin)-phw) & (uuresp<pb(ibin)+phw) | ...
                              (uuresp-2*pi>pb(ibin)-phw) & (uuresp-2*pi<pb(ibin)+phw)| ...
                              (uuresp+2*pi>pb(ibin)-phw) & (uuresp+2*pi<pb(ibin)+phw));
                uubinspecs{iroi}(ipar,isub,ibin,:) = mean(tmpuu(uuinds,:));

                ctinds = find((ctresp>pb(ibin)-phw) & (ctresp<pb(ibin)+phw) | ...
                              (ctresp-2*pi>pb(ibin)-phw) & (ctresp-2*pi<pb(ibin)+phw)| ...
                              (ctresp+2*pi>pb(ibin)-phw) & (ctresp+2*pi<pb(ibin)+phw));
                ctbinspecs{iroi}(ipar,isub,ibin,:) = mean(tmpct(ctinds,:));
            end
        end
    end
end     

% set up colour maps
addpath(genpath('D:\SLEEP\'));
cmap = [viridis(15); flipud(viridis(15))];
cbarcmap = [viridis; flipud(viridis)];

% plotting ROI-wise spectra (per parcel)
for iroi = 1:numel(rois)
    figure;
    diff = squeeze(mean(uubinspecs{iroi},2))-squeeze(mean(ctbinspecs{iroi},2));
    for ipar = 1:numel(roiinds{iroi})
        nexttile;
        yline(0,'k--');
        hold on
        plot(squeeze(diff(ipar,:,:))');
        title(['parcel #' num2str(roiinds{iroi}(ipar))])
        set(gca, 'ColorOrder', cmap)
    end
    sgtitle(rois{iroi})
    colormap(cbarcmap)
    cb = colorbar;
    cb.Ticks = [0 0.5 1];
    cb.TickLabels = {'-pi','0','pi'};
    cb.Label.String = 'resp phase';
end
