# Supplementary material for: Respiration as a dynamic modulator of sensory sampling
Source: Nat Commun. 2026 Apr 7;17:3261. doi: 10.1038/s41467-026-71604-8 (PMC13062087; doi:10.1038/s41467-026-71604-8)
Supplement: Supplementary file 4 — Source Data [file 41467_2026_71604_MOESM4_ESM.zip › SourceData/_script/fig3fg.m]

cd /remotedata/AgGross/rescue/    
studypath = '/remotedata/AgGross/rescue/';
resultspath = '/remotedata/AgGross/rescue/results';
outpath = '/remotedata/AgGross/rescue/';

%subject ids
ids = [2549 3051 3066 3048 3033 3050 3067 3064 3062 3063 2521 2550 2448 2314 2168 ...
    2524 2480 2299 2749 1566 2214 2348 1822 3090 3047 3081 3053 2330 3078 3105];

rois = {'INS','ACC','PCC','SMA','TPJ','V1/2','M1'};

%for parcel-level results 
roiinds = {[44 46 159 161],[87 90 202 205], [80 82 84 195 197 199] ...
           [27 31 32 33 141 146 147 148],[60 61 175 176],[1 2 11 116 117 126],[17 132]};

allinds = [roiinds{:}];
np = length(allinds);
ns = length(ids);

allinds = [roiinds{:}];

conditions = {'uu','ct'};


conditions={'ct','uu'};

%color ids 
cols=hex2rgb(['#3B596A'; '#427676'; '#3F9A82'; '#A1CD73'; '#ECDB60'; '#94090D'; '#553285']);

%load the source binned spectra 
load('/remotedata/AgGross/rescue/for_submission/binspecs.mat','binspecs');

%load the first level stats
load('/remotedata/AgGross/rescue/for_submission/betas_binspecs.mat','betas');

%load the behavioral thresholds
load('/remotedata/AgGross/rescue/results/fullfit_thr_percondition.mat');

mff=mean(allfullfits,2);

%second level stats;
labels={};
for i=1:length(rois) labels{i}=num2str(i);end
%for i=1:np labels{i}=num2str(i);end

freq=[];
freq.label=labels;
freq.freq=[1:40];
freq.powspctrm=[];
freq.dimord='chan_freq';
goodsubj=[1:30];
nsubj=length(goodsubj);

dat1={};
counter=1;
for ss=goodsubj
    dat1{counter}=freq;
    tmp1=squeeze(betas(ss,:,:));
    dat1{counter}.powspctrm=tmp1;
    counter=counter+1;
end

cfg                  = [];
cfg.method           = 'montecarlo';
%cfg.statistic        = 'ft_statfun_depsamplesT';
cfg.statistic        = 'ft_statfun_correlationT';

cfg.correctm         = 'cluster'; %cluster
cfg.parameter = 'powspctrm';
cfg.alpha            = 0.05;
%cfg.clusterstatistic = 'maxsum';
cfg.clusterthreshold = 'nonparametric_common';
cfg.minnbchan        = 0;          % minimum number of neighborhood frechannels that is
% required for a selected sample to be included   % in the clustering algorithm (default=0)
cfg.tail             =  0;          % -1, 1 or 0 (default = 0); one-sided or two-sided test
cfg.clustertail      =  0;
cfg.neighbours=[];
cfg.numrandomization =5000;  %set this to 5000 for final statistics (correcting for multiple comparisons)
% set up design matrix
%cfg.design  = [1:nsubj 1:nsubj; ones(1, nsubj) 2*ones(1, nsubj)];
cfg.design = mff;
%cfg.uvar    = 1;
cfg.ivar    = 1;
% run t-test
stat= ft_freqstatistics(cfg, dat1{:});

tstat=stat.stat.*stat.mask;
tstat(tstat==0)=NaN;

% FIG3F
figure;
ax1=subplot(223);
colormap(magma(360))
imagesc(fw(foi),[1:length(rois)],stat.stat,'AlphaData',0.2);
hold on
imagesc(fw(foi),[1:length(rois)],tstat,'AlphaData',0.7 - isnan(tstat))
caxis([0 6])
set(gca, 'Ytick',[1:length(rois)],'YTickLabel',rois);
box off
xlabel('freq. (Hz)')
cb=colorbar('Location','eastoutside');
cb.FontSize=12;
cb.Label.String='t-values';

ax2=subplot(621);
for iroi=1:length(rois)
    plot([1:40],stat.stat(iroi,:),'Color',[cols(iroi,:) 0.1]);
    plot([1:40],tstat(iroi,:),'Color',[cols(iroi,:) 0.8]);
    hold on
end
box off
ylabel('t-values');
ylim([0 6]);
ax2.FontSize=12;
ax2.YTick=[0 6];
ax2.XTick=[];
cb=colorbar('Location','eastoutside');
ipos=ax2.Position;
ax2.Position=[ipos(1) ipos(2)-0.3 ipos(3) ipos(4)];

%%
% load binspecs per condition
load('/remotedata/AgGross/rescue/for_submission/ctbinspecs.mat','ctbinspecs');
load('/remotedata/AgGross/rescue/for_submission/uubinspecs.mat','uubinspecs');

% load binspecs per condition
load('/remotedata/AgGross/rescue/for_submission/ct_betas_binspecs.mat','ct_betas');
load('/remotedata/AgGross/rescue/for_submission/uu_betas_binspecs.mat','uu_betas');

load('/remotedata/AgGross/rescue/results/fullfit_thr_percondition.mat');
ct_fthr=allfullfits(:,1);
uu_fthr=allfullfits(:,4);

beh_dif=ct_fthr-uu_fthr;


% second level stats
freq=[];
freq.label=labels;
freq.freq=[1:40];
freq.powspctrm=[];
freq.dimord='chan_freq';
goodsubj=[1:30];
nsubj=length(goodsubj);

dat1={};
dat2={};
counter=1;
for ss=goodsubj
    dat1{counter}=freq;
    tmp1=squeeze(ct_betas(ss,:,:));
    tmp2=squeeze(uu_betas(ss,:,:));
    tmp3=smoothdata(tmp1-tmp2,2,'movmean',6);
    dat1{counter}.powspctrm=tmp3;
    counter=counter+1;
end

cfg                  = [];
cfg.method           = 'montecarlo';
%cfg.statistic        = 'ft_statfun_depsamplesT';
cfg.statistic        = 'ft_statfun_correlationT';

cfg.correctm         = 'cluster'; %cluster
cfg.parameter = 'powspctrm';
cfg.alpha            = 0.05;
%cfg.clusterstatistic = 'wcm';
cfg.clusterthreshold = 'nonparametric_common';
cfg.minnbchan        = 0;          % minimum number of neighborhood frechannels that is
% required for a selected sample to be included   % in the clustering algorithm (default=0)
cfg.tail             =  0;          % -1, 1 or 0 (default = 0); one-sided or two-sided test
cfg.clustertail      =  0;
cfg.neighbours=[];
cfg.numrandomization =5000;  %set this to 5000 for final statistics (correcting for multiple comparisons)
% set up design matrix
%cfg.design  = [1:nsubj 1:nsubj; ones(1, nsubj) 2*ones(1, nsubj)];
cfg.design = beh_dif;
%cfg.uvar    = 1;
cfg.ivar    = 1;
% run t-test
stat= ft_freqstatistics(cfg, dat1{:});

tstat=stat.mask.*stat.stat;
tstat(tstat==0)=NaN;

% FIG 3G
figure;
ax1=subplot(223);
colormap(bone(360))
imagesc(fw(foi),[1:length(rois)],stat.stat,'AlphaData',0.2);
hold on
imagesc(fw(foi),[1:length(rois)],tstat,'AlphaData',0.7 - isnan(tstat))
caxis([-5 3])
set(gca, 'Ytick',[1:length(rois)],'YTickLabel',rois);
box off
xlabel('freq. (Hz)')
cb=colorbar('Location','eastoutside');
cb.FontSize=12;
cb.Label.String='t-values';
axis tight

ax2=subplot(621);
for iroi=1:length(rois)
    plot([1:40],stat.stat(iroi,:),'Color',[cols(iroi,:) 0.1]);
    plot([1:40],tstat(iroi,:),'Color',[cols(iroi,:) 0.8]);
    hold on
end
box off
ylabel('t-values');
ylim([-5 3]);
ax2.FontSize=12;
ax2.YTick=[-5 3];
ax2.XTick=[];
cb=colorbar('Location','eastoutside');
ipos=ax2.Position;
ax2.Position=[ipos(1) ipos(2)-0.3 ipos(3) ipos(4)];
