# Supplementary material for: Respiration as a dynamic modulator of sensory sampling
Source: Nat Commun. 2026 Apr 7;17:3261. doi: 10.1038/s41467-026-71604-8 (PMC13062087; doi:10.1038/s41467-026-71604-8)
Supplement: Supplementary file 4 — Source Data [file 41467_2026_71604_MOESM4_ESM.zip › SourceData/_script/fig4.m]

cd /remotedata/AgGross/rescue/    
studypath = '/remotedata/AgGross/rescue/';
resultspath = '/remotedata/AgGross/rescue/results';

addpath('/home/chalas/Documents/MATLAB/BrewerMap/')
addpath('/home/chalas/Documents/MATLAB/Colormaps/')

ids = [2549 3051 3066 3048 3033 3050 3067 3064 3062 3063 2521 2550 2448 2314 2168 ...
    2524 2480 2299 2749 1566 2214 2348 1822 3090 3047 3081 3053 2330 3078 3105];

%rois = {'insula','ofc','acc','pcc','sma','tpj','v12','motor'};
rois = {'insula','acc','pcc','sma','tpj','v12','motor'};

conditions={'ct','uu'};

load([resultspath '/granger/respphase/betasNOB_nb30_bothcond_allf.mat'],'betas');

%frequencies of interest
fw=0:300;
foi = find(fw>=0 & fw<=40);

%number of bins
nbin=30;

%compute dai on betas
ct_dai=[];
uu_dai=[];
for isub=1:30
        for iroi1=1:length(rois)
            for iroi2=1:length(rois)
                if iroi1==iroi2
                    continue
                end
                gc_12=squeeze(betas{1}(isub,iroi1,iroi2,:));
                gc_21=squeeze(betas{1}(isub,iroi2,iroi1,:));
                ct_dai(isub,iroi1,iroi2,:)=(gc_12-gc_21)./(gc_12+gc_21);
                gc_12=squeeze(betas{2}(isub,iroi1,iroi2,:));
                gc_21=squeeze(betas{2}(isub,iroi2,iroi1,:));
                uu_dai(isub,iroi1,iroi2,:)=(gc_12-gc_21)./(gc_12+gc_21);

            end
        end
end

%second level stats only on the dai's
labels={};
for i=1:(length(rois)*length(rois) - length(rois)) labels{i}=num2str(i);end
%for i=1:(8*8) labels{i}=num2str(i);end

ii=[];m=1;for k=1:length(rois),for k2=1:length(rois),if k2>k ii=[ii m];end;m=m+1;end;end;

freq=[];
freq.label=labels;
freq.freq=[1:41];
freq.powspctrm=[];
freq.dimord='chan_freq';
goodsubj=[1:30];
nsubj=length(goodsubj);

stat={};
tstat={};
for cond=1:2
    dat1={};
    dat2={};
    counter=1;
    for ss=goodsubj
        dat1{counter}=freq;
        %remove zeros...
        tmp1=reshape(squeeze(ct_dai(ss,:,:,:)),length(rois)*length(rois),length(foi));
        tmp2=smoothdata(tmp1(any(tmp1,2),:),2,'movmean',6);
        tmp3=reshape(squeeze(uu_dai(ss,:,:,:)),length(rois)*length(rois),length(foi));
        tmp4=smoothdata(tmp3(any(tmp3,2),:),2,'movmean',6);
        if cond==1
            dat1{counter}.powspctrm=tmp2;
        elseif cond==2
            dat1{counter}.powspctrm=tmp4;
        end
        dat2{counter}=freq;
        dat2{counter}.powspctrm=zeros(length(rois)*length(rois) - length(rois),41);%
        counter=counter+1;
    end

    cfg                  = [];
    cfg.method           = 'montecarlo';
    cfg.statistic        = 'ft_statfun_depsamplesT';
    cfg.correctm         = 'cluster'; %cluster
    cfg.parameter = 'powspctrm';
    cfg.alpha            = 0.05;
    cfg.clusterstatistic = 'maxsum';
    cfg.clusterthreshold = 'nonparametric_common';
    cfg.minnbchan        = 0;          % minimum number of neighborhood frechannels that is
    % required for a selected sample to be included   % in the clustering algorithm (default=0)
    cfg.tail             =  0;          % -1, 1 or 0 (default = 0); one-sided or two-sided test
    cfg.clustertail      =  0;
    cfg.neighbours=[];
    cfg.numrandomization =5000;  %set this to 5000 for final statistics (correcting for multiple comparisons)
    % set up design matrix
    cfg.design  = [1:nsubj 1:nsubj; ones(1, nsubj) 2*ones(1, nsubj)];
    cfg.uvar    = 1;
    cfg.ivar    = 2;
    cfg.channel = ii;
    % run t-test
    stat{cond} = ft_freqstatistics(cfg, dat1{:}, dat2{:});
    tstat{cond}=stat{cond}.stat.*stat{cond}.mask;
    tstat{cond}(tstat{cond}==0)=NaN;
end

y_labels={};m=1;for k=1:length(rois),for k2=1:length(rois),if k2>k y_labels{m}=[rois{k} ' - ' rois{k2}];m=m+1;end;end;end

%% Fig 4g
figure;
counter=1;
for cond=1:2
    subplot(1,2,cond)
    colormap(magma(360))
    imagesc(fw(foi),[1:21],stat{cond}.stat,'AlphaData',0.2);
    hold on
    imagesc(fw(foi),[1:21],tstat{cond},'AlphaData',0.7 - isnan(tstat{cond}))
    colorbar
    caxis([-8 8])
    set(gca, 'Ytick',[1:length(y_labels)],'YTickLabel',y_labels);
    box off
    counter=counter+1;
    xlabel('freq. (Hz)')
end

load('/remotedata/AgGross/rescue/results/fullfit_thr_percondition.mat');
ct_fthr=allfullfits(:,1);
uu_fthr=allfullfits(:,4);
beh_dif=ct_fthr-uu_fthr;


%second level stats only on the dai's
labels={};
for i=1:(length(rois)*length(rois) - length(rois)) labels{i}=num2str(i);end
%for i=1:(8*8) labels{i}=num2str(i);end

ii=[];m=1;for k=1:length(rois),for k2=1:length(rois),if k2>k ii=[ii m];end;m=m+1;end;end;

freq=[];
freq.label=labels;
freq.freq=[1:40];
freq.powspctrm=[];
freq.dimord='chan_freq';
%goodsubj=[1:2 4:26 29:30];
goodsubj=[1:30];
nsubj=length(goodsubj);

stat={};
dat1={};
dat2={};
counter=1;
for ss=goodsubj
    dat1{counter}=freq;
    tmp1=reshape(squeeze(ct_dai(counter,:,:,:)),length(rois)*length(rois),length(foi));
    tmp2=smoothdata(tmp1(any(tmp1,2),:),2,'movmean',1);
    tmp2=tmp1(any(tmp1,2),:);
    tmp3=reshape(squeeze(uu_dai(counter,:,:,:)),length(rois)*length(rois),length(foi));
    tmp4=smoothdata(tmp3(any(tmp3,2),:),2,'movmean',1);
    tmp4=tmp3(any(tmp1,2),:);
    dat1{counter}.powspctrm=tmp2;
    counter=counter+1;
end


cfg                  = [];
cfg.method           = 'montecarlo';
%cfg.statistic        = 'ft_statfun_depsamplesT';
cfg.statistic        = 'ft_statfun_correlationT';
cfg.correctm         = 'cluster'; %cluster
cfg.parameter = 'powspctrm';
cfg.alpha            = 0.05;
cfg.clusterstatistic = 'wcm';
cfg.clusterthreshold = 'nonparametric_common';
cfg.minnbchan        = 0;          % minimum number of neighborhood frechannels that is
% required for a selected sample to be included   % in the clustering algorithm (default=0)
cfg.tail             =  0;          % -1, 1 or 0 (default = 0); one-sided or two-sided test
cfg.clustertail      =  0;
cfg.neighbours=[];
cfg.channel = ii;
cfg.numrandomization =10000;  %set this to 5000 for final statistics (correcting for multiple comparisons)
% set up design matrix
%cfg.design  = [1:nsubj 1:nsubj; ones(1, nsubj) 2*ones(1, nsubj)];
cfg.design = ct_fthr(goodsubj,:);
%cfg.uvar    = 1;
cfg.ivar    = 1;
% run t-test
stat= ft_freqstatistics(cfg, dat1{:});

tstat=stat.stat.*stat.mask;

%% Fig 4i(right)
figure;
counter=1;
subplot(1,2,cond)
colormap(magma(360))
imagesc(fw(foi),[1:length(y_labels)],stat.stat,'AlphaData',0.2);
hold on
imagesc(fw(foi),[1:length(y_labels)],tstat,'AlphaData',0.9 - isnan(tstat))
colorbar
caxis([-5 5])
set(gca, 'Ytick',[1:length(y_labels)],'YTickLabel',y_labels);
box off
counter=counter+1;
xlabel('freq. (Hz)')

%% Fig 4i (left)
cols = hex2rgb({'#048789','#503D2E','#D44D27','#E2A72E'});
colors = {[75 55 92]/255 [255 184 51]/255};


iroi1=1;
iroi2=4; %SMA
foi1=8;% 
dai_dif=ct_dai(:,iroi1,iroi2,foi1)-uu_dai(:,iroi1,iroi2,foi1);  
dai_dif_sp=ct_dai-uu_dai;  
ga_dai_dif_sp=squeeze(mean(ct_dai-uu_dai));  

figure
ax=subplot(224);
cmap=brewermap(6,'Greys');
scatter(beh_dif,dai_dif,'filled','MarkerEdgeColor',cmap(5,:),'MarkerFaceColor',cmap(5,:))
ylabel('Δ threshold');
xlabel('Δ betas');
% xlim([-.08 0]);
% ylim([-1.2 1.4]);
% ax.XTick=[-.08 0];
lsline;
[r,p] = corrcoef([beh_dif dai_dif]);

subplot(222)
m = squeeze(mean(dai_dif_sp(:,iroi1,iroi2,:),1));
sem = squeeze(std(dai_dif_sp(:,iroi1,iroi2,:),[],1)./sqrt(numel(ids)-1));

plotshaded(fw(foi), [m-sem m+sem],colors{1});hold on;
plot(fw(foi),smoothdata(squeeze(ga_dai_dif_sp(iroi1,iroi2,:)),2,'movmean',1),'Color',[cmap(5,:) 0.9]);
hold on

%% condition effect 
% Fig 4h
ga_ctdai=squeeze(mean(ct_dai,1));
ga_uudai=squeeze(mean(uu_dai,1));

dat1={};
dat2={};
counter=1;
for ss=goodsubj
    dat1{counter}=freq;
    %remove zeros...
    tmp1=reshape(squeeze(ct_dai(ss,:,:,:)),length(rois)*length(rois),length(foi));
    tmp2=tmp1(any(tmp1,2),:);
    tmp3=reshape(squeeze(uu_dai(ss,:,:,:)),length(rois)*length(rois),length(foi));
    tmp4=tmp3(any(tmp3,2),:);
    dat1{counter}.powspctrm=tmp2;
    dat2{counter}=freq;
    dat2{counter}.powspctrm=tmp4;
    counter=counter+1;
end

cfg                  = [];
cfg.method           = 'montecarlo';
cfg.statistic        = 'ft_statfun_depsamplesT';
cfg.correctm         = 'cluster'; %cluster
cfg.parameter = 'powspctrm';
cfg.alpha            = 0.05;
cfg.clusterstatistic = 'maxsize';
cfg.clusterthreshold = 'nonparametric_common';
cfg.minnbchan        = 0;          % minimum number of neighborhood frechannels that is
% required for a selected sample to be included   % in the clustering algorithm (default=0)
cfg.tail             =  0;          % -1, 1 or 0 (default = 0); one-sided or two-sided test
cfg.clustertail      =  0;
cfg.neighbours=[];
cfg.numrandomization =5000;  %set this to 5000 for final statistics (correcting for multiple comparisons)
% set up design matrix
cfg.design  = [1:nsubj 1:nsubj; ones(1, nsubj) 2*ones(1, nsubj)];
cfg.uvar    = 1;
cfg.ivar    = 2;
cfg.channel = ii;
% run t-test
stat= ft_freqstatistics(cfg, dat1{:}, dat2{:});


%%Fig 4h (right up)
tstat=stat.stat.*stat.mask;
subplot(1,2,1)
colormap(magma(360))
imagesc(fw(foi),[1:length(y_labels)],stat.stat,'AlphaData',0.2);
hold on
imagesc(fw(foi),[1:length(y_labels)],tstat,'AlphaData',0.7 - isnan(tstat))
colorbar
caxis([-4 4])
set(gca, 'Ytick',[1:length(y_labels)],'YTickLabel',y_labels);
box off
counter=counter+1;
xlabel('freq. (Hz)')

%%Fig 4h (right down)
iroi1=5;iroi2=6;
subplot(222)
m = squeeze(mean(ct_dai(:,iroi1,iroi2,:),1));
sem = squeeze(std(ct_dai(:,iroi1,iroi2,:),[],1)./sqrt(numel(ids)-1));

plotshaded(fw(foi), [m-sem m+sem],colors{1});hold on;
plot(fw(foi),smoothdata(squeeze(ga_ctdai(iroi1,iroi2,:)),2,'movmean',1),'Color',[colors{1} 0.9]);
hold on
m = squeeze(mean(uu_dai(:,iroi1,iroi2,:),1));
sem = squeeze(std(uu_dai(:,iroi1,iroi2,:),[],1)./sqrt(numel(ids)-1));
plotshaded(fw(foi), [m-sem m+sem],colors{2});hold on;
plot(fw(foi),smoothdata(squeeze(ga_uudai(iroi1,iroi2,:)),2,'movmean',1),'Color',[colors{2} 0.9]);

%% 

%load all the granger causality spectra
load('/remotedata/AgGross/rescue/for_submission/SourceFiles/all_gspec.mat','all_gspec');

%and the first level stats
load('/remotedata/AgGross/rescue/for_submission/SourceFiles/all_gspec_betas.mat','betas');

%compute dai on betas
dai=[];
for isub=1:30
        for iroi1=1:length(rois)
            for iroi2=1:length(rois)
                if iroi1==iroi2
                    continue
                end
                gc_12=squeeze(betas(isub,iroi1,iroi2,:));
                gc_21=squeeze(betas(isub,iroi2,iroi1,:));
                dai(isub,iroi1,iroi2,:)=(gc_12-gc_21)./(gc_12+gc_21);
            end
        end
end

% plot all the granger spectra across respiration phase (Sup. 2)
cmap=twilight_shifted(30);
counter=1;
for iroi1=1:length(rois)
    for iroi2=1:length(rois)
        if iroi1==iroi2
            subplot(7,7,counter)

            counter=counter+1;
            continue
        end
        ax1=subplot(7,7,counter);
        for ibin=1:nbin
            tmp_spec=squeeze(mean(all_gspec(:,ibin,iroi1,iroi2,foi),1));
            plot(fw(foi), squeeze(tmp_spec),'Color',[cmap(ibin,:) 0.9]);hold on;
            box off
            axis tight
            hold on
        end
        ylim([min(tmp_spec)-0.005 max(tmp_spec)+0.005]);
        ax1.YTick=[min(tmp_spec)-0.005 max(tmp_spec)+0.005];
        counter=counter+1;
    end
end


%% Fig 4d

%second level stats only on the dai's
labels={};
for i=1:(length(rois)*length(rois) - length(rois)) labels{i}=num2str(i);end
%for i=1:(8*8) labels{i}=num2str(i);end

ii=[];m=1;for k=1:length(rois),for k2=1:length(rois),if k2>k ii=[ii m];end;m=m+1;end;end;

freq=[];
freq.label=labels;
freq.freq=[1:41];
freq.powspctrm=[];
freq.dimord='chan_freq';
goodsubj=[1:30];
nsubj=length(goodsubj);

dat1={};
dat2={};
counter=1;
for ss=goodsubj
    dat1{counter}=freq;
    %remove zeros...
    tmp1=reshape(squeeze(dai(ss,:,:,:)),length(rois)*length(rois),length(foi));
    tmp2=tmp1(any(tmp1,2),:);
    dat1{counter}.powspctrm=smoothdata(tmp2,2,'movmean',4);
    dat2{counter}=freq;
    dat2{counter}.powspctrm=zeros(length(rois)*length(rois) - length(rois),41);%
    counter=counter+1;
end

cfg                  = [];
cfg.method           = 'montecarlo';
cfg.statistic        = 'ft_statfun_depsamplesT';
cfg.correctm         = 'cluster'; %cluster
cfg.parameter = 'powspctrm';
cfg.alpha            = 0.05;
cfg.clusterstatistic = 'wcm';
cfg.clusterthreshold = 'nonparametric_common';
cfg.minnbchan        = 0;          % minimum number of neighborhood frechannels that is
% required for a selected sample to be included   % in the clustering algorithm (default=0)
cfg.tail             =  0;          % -1, 1 or 0 (default = 0); one-sided or two-sided test
cfg.clustertail      =  0;
cfg.neighbours=[];
cfg.numrandomization =5000;  %set this to 5000 for final statistics (correcting for multiple comparisons)
% set up design matrix
cfg.design  = [1:nsubj 1:nsubj; ones(1, nsubj) 2*ones(1, nsubj)];
cfg.uvar    = 1;
cfg.ivar    = 2;
cfg.channel = ii;
% run t-test
stat = ft_freqstatistics(cfg, dat1{:}, dat2{:});
tstat=stat.stat.*stat.mask;
tstat(tstat==0)=NaN;

y_labels={};m=1;for k=1:length(rois),for k2=1:length(rois),if k2>k y_labels{m}=[rois{k} ' - ' rois{k2}];m=m+1;end;end;end

figure;
counter=1;
subplot(1,2,1)
colormap(magma(360))
imagesc(fw(foi),[1:length(y_labels)],stat.stat,'AlphaData',0.2);
hold on
imagesc(fw(foi),[1:length(y_labels)],tstat,'AlphaData',0.7 - isnan(tstat))
colorbar
caxis([-8 8])
set(gca, 'Ytick',[1:length(y_labels)],'YTickLabel',y_labels);
box off
xlabel('freq. (Hz)')


%% Sup. 3

% plot all the betas granger spectra  (with shade)
cmap=brewermap(12,'Greys');
counter=1;
for iroi1=1:length(rois)
    for iroi2=1:length(rois)
        if iroi1==iroi2
            subplot(7,7,counter)

            counter=counter+1;
            continue
        end
        ax=subplot(7,7,counter);
        tmp_spec=squeeze(betas(:,iroi1,iroi2,foi));

        m = mean(tmp_spec,1);
        sem = std(tmp_spec,[],1)./sqrt(numel(ids)-1);

        plotshaded(fw(foi), [m-sem; m+sem],cmap(12,:));hold on;

        tmp_spec=squeeze(mean(betas(:,iroi1,iroi2,foi),1));
        plot(fw(foi), squeeze(tmp_spec),'Color',[cmap(10,:) 0.9]);hold on;
        box off
        axis tight
        hold on
        counter=counter+1;
    end
end


%% Fig. 4bcef

cmap=twilight_shifted(30);

iroi1=1; %insula
iroi2=5; %tpj

ax1=subplot(4,4,5,'align');
for ibin=1:nbin
    tmp_spec=squeeze(mean(all_gspec(:,ibin,iroi1,iroi2,foi),1));
    plot(fw(foi), squeeze(tmp_spec),'Color',[cmap(ibin,:) 0.9]);hold on;
    box on
    axis tight
    hold on
    ylim([0.015 0.04]);
end
%ax1.YTick = [0.015 0.04];

%INS <- SMA 
ax2=subplot(4,4,6,'align');
for ibin=1:nbin
    tmp_spec=squeeze(mean(all_gspec(:,ibin,iroi2,iroi1,foi),1));
    plot(fw(foi), squeeze(tmp_spec),'Color',[cmap(ibin,:) 0.9]);hold on;
    box on
    axis tight
    hold on
    ylim([0.015 0.04]);
end
ax2.YTick=[];
ipos=ax2.Position;
ax2.Position=[ipos(1)-0.02 ipos(2) ipos(3) ipos(4)]

raw_dai=[];
for isub=1:30
        for iroi1=1:length(rois)
            for iroi2=1:length(rois)
                if iroi1==iroi2
                    continue
                end
                for ibin=1:nbin
                gc_12=squeeze(all_gspec(isub,ibin,iroi1,iroi2,:));
                gc_21=squeeze(all_gspec(isub,ibin,iroi2,iroi1,:));
                raw_dai(isub,ibin,iroi1,iroi2,:)=(gc_12-gc_21)./(gc_12+gc_21);
                end
            end
        end
end

%and DAI
ax3=subplot(223);
iroi1=1;
iroi2=5;
for ibin=1:nbin
    tmp_spec=squeeze(mean(raw_dai(:,ibin,iroi1,iroi2,foi),1));
    plot(fw(foi), squeeze(tmp_spec),'Color',[cmap(ibin,:) 0.9]);hold on;
    box on
    axis tight
    hold on
  %  ylim([-0.2 0.4]);
    yline(0,'Color',[0.5 0.5 0.5],'LineWidth',2,'LineStyle','--');
end


ax4=subplot(4,4,7,'align');
cmap=brewermap(12,'Greys');
iroi1=1;
iroi2=5;
tmp_spec=squeeze(betas(:,iroi1,iroi2,foi));
m = mean(tmp_spec,1);
sem = std(tmp_spec,[],1)./sqrt(numel(ids)-1);
plotshaded(fw(foi), [m-sem; m+sem],cmap(12,:));hold on;
tmp_spec=squeeze(mean(betas(:,iroi1,iroi2,foi),1));
%ylim([0.002 0.0]);
ylim([0 0.012])
ax4.YTick=[0 0.012];
plot(fw(foi), squeeze(tmp_spec),'Color',[cmap(10,:) 0.9]);hold on;
box on
ipos=ax4.Position;
ax4.Position=[ipos(1)+0.02 ipos(2) ipos(3) ipos(4)];


ax5=subplot(4,4,8,'align');

tmp_spec=squeeze(betas(:,iroi2,iroi1,foi));
m = mean(tmp_spec,1);
sem = std(tmp_spec,[],1)./sqrt(numel(ids)-1);
plotshaded(fw(foi), [m-sem; m+sem],cmap(12,:));hold on;
tmp_spec=squeeze(mean(betas(:,iroi2,iroi1,foi),1));
plot(fw(foi), squeeze(tmp_spec),'Color',[cmap(10,:) 0.9]);hold on;
box on
ylim([0.002 0.007]);
ax5.YTick=[];

ax6=subplot(2,2,4,'align');
% iroi1=1;
% iroi2=5;
tmp_spec=squeeze(dai(:,iroi1,iroi2,foi));
m = mean(tmp_spec,1);
sem = std(tmp_spec,[],1)./sqrt(numel(ids)-1);
plotshaded(fw(foi), [m-sem; m+sem],cmap(12,:));hold on;
tmp_spec=squeeze(mean(dai(:,iroi1,iroi2,foi),1));
plot(fw(foi), squeeze(tmp_spec),'Color',[cmap(10,:) 0.9]);hold on;
yline(0,'Color',[0.5 0.5 0.5],'LineWidth',2,'LineStyle','--');
ylim([-0.2 0.4]);
ax5.YTick=[-0.2 0.4];

box on
hold on
