# Supplementary material for: Respiration as a dynamic modulator of sensory sampling
Source: Nat Commun. 2026 Apr 7;17:3261. doi: 10.1038/s41467-026-71604-8 (PMC13062087; doi:10.1038/s41467-026-71604-8)
Supplement: Supplementary file 4 — Source Data [file 41467_2026_71604_MOESM4_ESM.zip › SourceData/_data/rescue_fulltable.txt]

ID	trig	button	fixphase	stimphase	cond	corr	rt	contrast	loc	temp
2549	21	212	-0.556681350595861	2.21131521733262	1	1	0.397394300001906	0.197648010151895	1	1
2549	23	232	-1.78522604537028	1.214367057659	3	1	0.293205800000578	0.188025041325817	1	0
2549	18	181	-2.56626547286567	-0.0395215421899229	2	1	0.500802499998827	0.179933462679004	0	1
2549	21	212	2.88911103963883	-1.36538312277296	1	1	0.519919899990782	0.17272822803727	1	1
2549	17	170	0.902715334896953	-2.37859367676215	3	0	0.777019600005588	0.165960194811399	1	0
2549	17	172	-0.175600875465662	2.96668599621649	3	9	0.862189699982991	0.175080911382256	1	0
2549	24	242	-0.851494895926824	2.15362573311698	4	1	0.481666000006953	0.182387612984488	0	0
2549	17	171	-1.87293970262657	1.02676442824642	3	1	0.919337100000121	0.177651377491858	1	0
2549	19	192	-1.52906772407382	1.22615633888731	1	9	0.469911699998192	0.173405101177973	1	1
2549	16	160	-2.54598566322011	-0.336392675864376	4	0	1.50024120000307	0.178859267367061	0	0
2549	22	220	-1.5311412964831	1.4680339502756	2	0	0.762438800011296	0.184358308239071	0	1
2549	21	212	-1.92899098601099	0.873256263031739	1	1	0.410000600008061	0.189652609497467	1	1
2549	22	221	-2.87315860759266	-0.584654367824088	2	9	0.67747349999263	0.185868417938519	0	1
2549	21	212	2.96780242168908	-0.351601771285513	1	1	0.363428499986185	0.190543182063958	1	1
2549	22	222	1.84709772149837	-1.78366478452044	2	1	0.301536999992095	0.187224290776152	0	1
2549	19	190	-0.043132718829086	2.83194285136994	1	0	0.575818245881237	0.184150844738297	1	1
2549	18	182	-1.29250642771945	1.54808180816494	2	9	0.354740600014338	0.188212565637316	0	1
2549	24	240	-2.23954385628008	-0.0524536748415905	4	0	0.867819000006421	0.192271187052934	0	0
2549	17	172	-2.60316825640292	-0.0400898602115438	3	9	0.146000899985665	0.19635012697133	1	0
2549	22	220	2.14318925352422	-1.41724910989612	2	0	1.01816500001587	0.200467283723556	0	1
2549	23	230	1.74676426062906	-1.78526601279359	3	0	0.419869100005599	0.204635419522264	1	0
2549	19	190	0.182353137733827	-3.04550828766374	1	0	0.701506499986863	0.208864423669478	1	1
2549	22	222	-0.481314156368299	2.18690371999007	2	1	0.720024300011573	0.213162078133611	0	1
2549	18	181	-1.37360914793495	1.87897872146928	2	1	0.340585299971281	0.210145694169188	0	1
2549	23	232	-1.96634789358875	0.974291392568987	3	1	0.452074300003005	0.20743671078736	1	0
2549	19	191	-3.12322475808864	-0.995971531521165	1	1	0.314776899991557	0.204833311905572	1	1
2549	18	180	0.942859520579197	-2.32843698448032	2	0	0.561393799987854	0.202475401535763	0	1
2549	18	181	-0.578401543915494	2.6705484019363	2	1	0.355360700021265	0.205626395010116	0	1
2549	21	212	-1.32706564588875	1.60450440247719	1	1	0.367473200021777	0.203376787305422	1	1
2549	24	242	-2.11688947607699	0.620748427938224	4	1	0.460655899980338	0.201189120995021	0	0
2549	22	222	2.64196587012732	-0.87130060029562	2	1	0.644829299999401	0.199164428864202	0	1
2549	24	242	1.38050422099055	-2.4576225283907	4	1	0.523075800010702	0.197199193097175	0	0
2549	23	232	0.1147613754736	2.40759802295656	3	1	0.336328800010961	0.195339182815905	1	0
2549	19	190	-1.62513612302609	1.22324815400646	1	0	0.245547200000146	0.193623446191218	1	1
2549	16	160	3.13855729836893	-0.242125924657199	4	0	0.191313900024397	0.195943532911027	0	0
2549	18	180	1.5826068254926	-2.12236351352861	2	0	0.646870500000659	0.198372849568054	0	1
2549	19	190	0.523598775598299	-2.42938682572728	1	0	0.25943050000933	0.200683223308336	1	1
2549	16	161	-0.867810816354322	2.61799387799149	4	1	0.849263799987966	0.203108249405925	0	0
2549	19	191	-0.230255363703472	2.64507657328106	1	1	0.462513200007379	0.201392140868478	1	1
2549	24	240	-1.5967314714838	1.16182172523831	4	0	1.5423975000158	0.19976918823749	0	0
2549	21	210	-1.18681357789192	1.93888483934084	1	0	0.583479199995054	0.202038857444053	1	1
2549	23	232	-0.816102626145026	1.70946632215883	3	1	0.536217300017597	0.204202486989854	1	0
2549	16	160	-2.44706848122692	0.681424883110617	4	0	0.524265199986985	0.202691353110781	0	0
2549	24	242	-3.04314985433946	-0.815378319750496	4	1	0.208461300004274	0.204749693089704	0	0
2549	19	191	0.982864595832984	-2.17706826783067	1	1	1.66387430002214	0.203285923813898	1	1
2549	18	180	2.05423130482625	-1.70579012996395	2	0	1.75663950000308	0.201822450311294	0	1
2549	16	161	2.66907668536694	-1.52947340706278	4	1	0.612997999996878	0.203770114350726	0	0
2549	21	212	0.472052782145617	-2.45535475473705	1	1	0.332323799986625	0.2023602083336	1	1
2549	16	160	-0.883204884178643	2.56751744926475	4	0	0.986962099996163	0.200982933050967	0	0
2549	19	190	-0.680974247557912	2.24817178519559	1	0	0.776419000001624	0.202853759034933	1	1
2549	17	171	1.87449702506126	-2.40501472031736	3	1	0.461184400017373	0.204635254096743	1	0
2549	17	171	-1.52093541052756	-0.428368325362069	3	1	0.235286700015422	0.203365881800567	1	0
2549	21	212	0.900023841298697	-2.85080158966978	1	1	0.192873299994972	0.202090463352159	1	1
2549	19	191	-2.25768826840898	-1.33281725200394	1	1	1.28198440000415	0.200836628530216	1	1
2549	17	171	-0.10704972139829	2.26536613115999	3	1	0.344582499994431	0.199659582115029	1	0
2549	21	212	-2.34736718164189	-0.333838445331896	1	1	0.347267100005411	0.198546614377472	1	1
2549	18	180	1.77456663680813	-2.1433776451072	2	0	0.593223118310561	0.197417877372519	0	1
2549	17	171	-0.544260815642405	2.94744928735672	3	1	0.401668100006646	0.198928070694058	1	0
2549	22	222	-1.70445229134369	0.593865277951317	2	1	0.532571999996435	0.197834110712923	0	1
2549	16	161	-2.6915272341897	-0.933233897958145	4	1	0.308117200009292	0.196752532697137	0	0
2549	23	230	0.702670918618263	-2.38989009281467	3	0	0.521460400021169	0.195707324290336	1	0
2549	17	171	-0.699985139836531	2.92932287969859	3	1	0.374543800018728	0.197179299635513	1	0
2549	21	210	-1.70624149498672	0.557500854593872	1	0	0.74350750001031	0.196146488333601	1	1
2549	24	242	-2.43431697950172	0.43836176561718	4	1	0.55052620000788	0.197574769958822	0	0
2549	24	240	-3.1240392062653	-0.849207316509473	4	0	1.16357969999081	0.196568005582212	0	0
2549	16	160	2.97872206671014	-0.962597734331613	4	0	0.767343499988783	0.197944245304964	0	0
2549	24	242	2.80584992725195	-0.819541062010811	4	1	0.536867400020128	0.199248671200728	0	0
2549	18	180	1.88970209663522	-2.03038920862961	2	0	0.485940600017784	0.198332507205497	0	1
2549	19	191	-0.384574738090741	-2.92987695332278	1	1	0.476757500000531	0.19959514726491	1	1
2549	22	220	-1.07746864923626	1.96250624204098	2	0	0.53227669998887	0.198698054702285	0	1
2549	23	232	-1.95424510433432	0.552648234055038	3	1	0.474521399999503	0.19992499427011	1	0
2549	22	222	-2.71454510724384	-0.410785144547519	2	1	0.318728000012925	0.199043752530196	0	1
2549	23	232	2.44189563507727	-1.52562722066107	3	1	0.476984099979745	0.198152621501989	1	0
2549	17	170	0.543282940094476	-2.17458098848878	3	0	0.49580109998351	0.197272856609943	1	0
2549	24	242	-0.13207867175203	-2.86787436680065	4	1	0.350562000006903	0.198462217746938	0	0
2549	22	222	-1.34184947437462	1.53539809971219	2	1	0.494472899998073	0.197606971776244	0	1
2549	24	240	-2.1432603351622	0.214398384437186	4	0	1.47314709998318	0.196749457716525	0	0
2549	21	212	-1.46938937025126	1.34354914246162	1	1	0.318193299986888	0.197921862016949	1	1
2549	23	232	-2.49226351944429	0.137755585297482	3	1	0.263986600009957	0.197092887849479	1	0
2549	19	190	2.66710119312069	-1.04759283849319	1	0	0.462909299996682	0.196263188307977	1	1
2549	16	160	1.96294771102961	-1.63509958680212	4	0	0.271034299978055	0.197414159888216	0	0
2549	16	160	-0.0196211950416258	-2.78529469646382	4	0	0.800715899997158	0.198502160767456	0	0
2549	23	232	-0.417552844443883	-2.91139551240206	3	1	0.380953199986834	0.199555252292508	1	0
2549	18	180	-1.11099249536297	2.15194885520695	2	0	0.487714000017149	0.198804772220525	0	1
2549	18	180	-1.42697098097835	1.25196306598956	2	0	1.10036380001111	0.199833207852156	0	1
2549	24	242	-1.65691902066766	1.22032295280571	4	1	1.70040060000611	0.200947787497597	0	0
2549	19	191	-0.409778949592665	2.83310669324858	1	1	0.441466999996919	0.200175522124229	1	1
2549	17	171	-1.77636577675777	0.335893554157399	3	1	0.523801300005289	0.199442771170167	1	0
2549	22	222	-2.43426590202043	-0.00253569364793771	2	1	0.3576065999805	0.198736350537781	0	1
2549	18	181	2.65539379053423	-1.34231568623752	2	1	0.42003070001374	0.198012587288538	0	1
2549	16	160	0.387145761351469	-2.95160865341058	4	0	1.785904999997	0.197291578413629	0	0
2549	23	232	0.473782697757975	-2.88173171110955	3	1	1.16035269998247	0.198270600494625	1	0
2549	23	232	-0.323547722055713	-2.73137254330579	3	1	0.339680300006876	0.197567821305942	1	0
2549	16	160	-1.14932859743462	1.55885759249787	4	0	1.15062410000246	0.19685940621183	0	0
2549	23	232	-1.07749950652661	1.68052107021072	3	1	0.930296899983659	0.197830291080992	1	0
2549	23	230	-1.46359450544221	1.48352986419518	3	0	0.543092999985674	0.197142616185848	1	0
2549	22	222	-2.08411890809982	0.423812285173784	2	1	0.271325500012608	0.198080333693055	0	1
2549	17	170	2.613509091905	-1.30473418416791	3	0	1.07402329999604	0.197410417841425	1	0
2549	23	232	2.37163482105861	-1.08400035605633	3	1	0.350269800022943	0.198319144815586	1	0
2549	17	170	1.00613098056144	-2.38680920155683	3	0	0.229057899996405	0.197665077331597	1	0
2549	16	160	-0.978569276792857	1.97622395015733	4	0	0.668384399992647	0.198547790097928	0	0
2549	16	160	-1.73293309050576	0.93839780561773	4	0	0.780445299984422	0.199405807011922	0	0
2549	22	222	-2.11466926271652	0.30585742107272	2	1	0.393435900012264	0.200325803064176	0	1
2549	17	171	-2.90034775657487	-0.258910436009532	3	1	0.244025199994212	0.199697765222345	1	0
2549	24	240	1.86618944134703	-1.72775439308414	4	0	0.494641800003592	0.199093267621387	0	0
2549	21	212	0.264085845334513	-2.83869112036845	1	1	0.396409500011941	0.199919882069518	1	1
2549	18	180	-0.973912645020025	1.94901409745484	2	0	0.623882799991407	0.199321329176063	0	1
2549	21	212	-1.65524444443197	1.26545794793628	1	1	0.592411099991295	0.200196345200906	1	1
2549	18	180	-2.03965108644631	1.12842062995977	2	0	0.98750220000511	0.199600878437178	0	1
2549	21	212	-1.84759873642486	1.20438339052428	1	1	0.38881879998371	0.200466392898891	1	1
2549	24	240	0.458274552155133	-2.94630446160989	4	0	2.70713930000784	0.209042735368914	0	0
2549	18	181	-2.82839517174901	0.00438157971211966	2	1	0.365066200000001	0.223754510492526	0	1
2549	23	232	3.14159265358979	-0.920803840267931	3	1	0.347171600005822	0.214498387733372	1	0
2549	18	181	1.32344347318116	-1.72273724081592	2	1	0.268599400005769	0.206683416989956	0	1
2549	24	242	0.0269087165189704	-3.05724250753396	4	1	0.341410299995914	0.199788284226083	0	0
2549	19	191	-1.25782245550031	1.36155328889164	1	1	0.440917699976126	0.193795793381602	1	1
2549	22	220	-2.74752951859815	-0.417838264543662	2	0	0.808723199996166	0.188159305945892	0	1
2549	17	171	2.31470715551379	-1.7122291853601	3	1	0.184319499996491	0.195439730409307	1	0
2549	21	212	-0.388076851476385	2.68834525532959	1	1	0.400422600010643	0.190815460064067	1	1
2549	19	191	-1.556134509166	0.876981694818352	1	1	0.43324610000127	0.186558871064279	1	1
2549	22	222	-2.82766648275692	-0.817486974258856	2	1	0.537546300009126	0.18257328950584	0	1
2549	24	240	1.47455100272538	-2.14124374850237	4	0	0.547105999983614	0.178778716961996	0	0
2549	18	181	-0.4713932132897	-3.01083576482252	2	1	0.331547899986617	0.18403728916941	0	1
2549	16	160	-1.26838391097632	1.43256625003695	4	0	0.933982399990782	0.18067711254609	0	0
2549	24	242	-1.34464434041922	1.6294706826517	4	1	0.390853500022786	0.185073241266606	0	0
2549	21	212	-2.40917929321434	0.0136294692129709	1	1	0.307966399996076	0.182011039582201	1	1
2549	18	181	2.35108343923748	-1.27833016967917	2	1	0.250585900008446	0.179214440450608	0	1
2549	19	190	0.453918330176472	-2.98446649423089	1	0	0.314412800013088	0.17650683021987	1	1
2549	21	210	-1.14807615806567	1.40783956500155	1	0	0.334621499991044	0.180118348040172	1	1
2549	21	212	-3.01385483845708	-0.662116197220027	1	1	0.284424700017553	0.183591666475247	1	1
2549	18	180	1.45106554875706	-2.00898371828161	2	0	0.534837299986975	0.181178265246092	0	1
2549	22	220	0.145586001020015	-2.6583812225727	2	0	0.634173999977065	0.184347949123961	0	1
2549	22	222	0.0309211875353326	2.99626307217373	2	1	0.307823400013149	0.187488226935899	0	1
2549	23	230	-1.84256391477667	0.22092248696281	3	0	0.828693299990846	0.185290229148283	1	0
2549	19	190	-2.57523483462985	-0.12275200800619	1	0	0.443255399994086	0.188202370857683	1	1
2549	24	240	2.56508668463836	-1.48639447024788	4	0	0.274586100014858	0.191131332862718	0	0
2549	24	242	-0.152768320553254	-2.56527874860417	4	1	0.354692399996566	0.194127879703259	0	0
2549	17	171	-0.999201438622261	2.01220997812207	3	1	0.485981600009836	0.192028779186563	1	0
2549	16	160	-1.81381396524775	0.825527996563741	4	0	1.88501999998698	0.190080200063993	0	0
2549	16	160	-0.880410372409443	2.67190461229146	4	0	1.70453590000398	0.192646130233967	0	0
2549	22	222	-0.11697890839883	-2.83335523254516	2	1	0.406088800024008	0.195255552247259	0	1
2549	22	222	-1.23785285291845	1.47953869099841	2	1	0.178236400010064	0.19344603234915	0	1
2549	18	180	-2.7226925609208	-0.535873326479387	2	0	0.416216200013878	0.191639263308486	0	1
2549	21	212	1.6718792364865	-1.98626044460223	1	1	0.215764299995499	0.194081194463612	1	1
2549	21	210	-0.53228093121011	2.02217458162102	1	0	0.680389400018612	0.192359441240428	1	1
2549	19	190	-1.68224068746861	1.25468171331128	1	0	0.556141499982914	0.194652827101566	1	1
2549	16	160	-2.62464228387707	-0.700305930484018	4	0	1.91907269999501	0.197032898370333	0	0
2549	23	232	-1.90979411104973	0.733908533110081	3	1	0.395482699997956	0.199309998911406	1	0
2549	18	180	2.88341929609257	-1.38803509012898	2	0	0.348844599997392	0.197738303569886	0	1
2549	21	212	0.054954973532183	-2.44798622591978	1	1	0.227054999995744	0.199890977480929	1	1
2549	23	232	-0.892823519463308	2.23966376148561	3	1	0.181636299996171	0.198375182585977	1	0
2549	19	190	-2.29907491231934	-0.107412048587484	1	0	0.844759200001135	0.196853250502499	1	1
2549	16	160	-2.82324967677812	-0.485169849463598	4	0	0.385916900006123	0.198891124796202	0	0
2549	16	161	2.31368005969505	-1.55215549669106	4	1	0.417617300001439	0.200857350515389	0	0
2549	18	181	-0.0328064569974331	-2.91489028339993	2	1	0.636988699989161	0.199427000334982	0	1
2549	24	242	-0.912627320591304	2.12719888110538	4	1	0.359927500016056	0.198079980126441	0	0
2549	23	232	-2.09575708349014	0.249662992338262	3	1	0.213878299982753	0.196710039055809	1	0
2549	17	170	2.85448021240079	-0.85309360559722	3	0	0.753477099991869	0.195403149177754	1	0
2549	17	171	2.60426656926794	-1.65292847075511	3	1	0.397931999992579	0.197242732339482	1	0
2549	22	220	-0.330947385282479	-2.88415312094675	2	0	0.546448600012809	0.1959583441964	0	1
2549	24	242	3.07439281073226	-1.62808389336641	4	1	0.418769200012321	0.197729975020037	0	0
2549	16	161	-0.309301950514286	2.34038110435213	4	1	0.321418600011384	0.196482625407582	0	0
2549	19	191	-1.87637443313678	0.369599135716446	1	1	0.313091099989833	0.195301416074889	1	1
2549	17	172	2.33598203745785	-1.99475411156465	3	9	0.892916300013894	0.194189234346627	1	0
2549	23	230	-0.240920471244717	-3.04446570011549	3	0	1.30906609998783	0.195700083549326	1	0
2549	24	242	-0.498833131618403	2.90720681425129	4	1	0.253751600015676	0.197328876643675	0	0
2549	22	220	-1.72657675909489	0.260051728334536	2	0	1.08572790000471	0.196185802777098	0	1
2549	16	161	-1.91372913227888	0.922611347356488	4	1	0.546375799982343	0.197758503561997	0	0
2549	21	212	-2.54153641524229	-0.390315389454686	1	1	0.366248799982714	0.196649390139898	1	1
2549	19	192	2.69767195253906	-1.29589816864027	1	9	0.681417899992084	0.195586453904725	1	1
2549	18	181	1.08210413623648	-2.26522101686088	2	1	0.336271200008923	0.197089843684236	0	1
2549	16	161	-0.626197223509186	-3.1046703984432	4	1	0.310076199995819	0.196036898801609	0	0
2549	23	232	-1.5523351992216	0.999597662505843	3	1	0.175132999982452	0.195050791923352	1	0
2549	19	190	-2.82594825063788	0.388691948212002	1	0	1.1091066999943	0.194111488966617	1	1
2549	18	181	-1.85194072162181	0.42961950818322	2	1	0.491149000008591	0.195396223074659	0	1
2549	23	230	-2.88627899159846	-0.145742800565863	3	0	1.03118049999466	0.194475102805554	1	0
2549	16	161	-2.99150323264575	-0.681638820321053	4	1	0.406419500010088	0.195725220301524	0	0
2549	19	191	2.01519528759681	-1.46370539180975	1	1	0.357965000002878	0.194819016154004	1	1
2549	16	161	0.34164820107789	-2.5231747855711	4	1	0.591061700019054	0.19394933889428	0	0
2549	21	212	-0.213190712498552	-2.90401362309813	1	1	0.172626700019464	0.193058441962885	1	1
2549	19	191	-1.31835471003919	1.71532480238377	1	1	0.154735099989921	0.192165661888363	1	1
2549	21	212	-2.53274470438378	0.224944134176939	1	1	0.425454600015655	0.191304873687966	1	1
2549	24	242	3.06915301715993	-0.734537415831106	4	1	1.68831509997835	0.190493066253285	0	0
2549	18	181	-2.12341677842541	0.300865220722408	2	1	0.340347499994095	0.189713269577947	0	1
2549	21	210	2.78825094088092	-0.937319468566779	1	0	0.492101900017587	0.188915208144198	1	1
2549	21	210	1.12463737010861	-2.60664775067752	1	0	0.711079100001371	0.189983752625779	1	1
2549	21	212	-0.0521329550135503	-2.72412116178535	1	1	0.188574300002074	0.19102949298712	1	1
2549	18	181	0.896905310052642	-2.38301221784401	2	1	1.19225679998635	0.190274847603153	0	1
2549	22	222	-0.53141933803678	1.91637151868977	2	1	0.327750099997502	0.189545134669379	0	1
2549	18	181	-2.54426883028099	-0.676004046024123	2	1	0.538093799987109	0.188794023619306	0	1
2549	24	242	2.04733004391245	-1.7406925199725	4	1	0.410252100002253	0.188041483167419	0	0
2549	17	171	-0.283231325283662	-2.90342271873143	3	1	0.317652900004759	0.187291545095738	1	0
2549	22	222	-1.28807239776249	1.72978380926402	2	1	0.386926000006497	0.186586320773411	0	1
2549	22	222	-2.25723023726429	-0.157633925395761	2	1	0.177474099997198	0.185912661774293	0	1
2549	24	242	1.93874742831522	-1.85363759745183	4	1	0.132292499998584	0.18525890171834	0	0
2549	22	220	-0.680474804293319	2.45178247243771	2	0	0.541021299985005	0.184584480125435	0	1
2549	21	210	-1.60536457554234	1.32729902385709	1	0	0.659552099998109	0.185491620082497	1	1
2549	16	161	-1.36938748926573	1.48435781924831	4	1	0.295265100023244	0.186376022900993	0	0
2549	17	170	-2.83312701546963	-0.470545443438869	3	0	0.519713499990758	0.185742673808241	1	0
2549	22	220	2.52053325865677	-0.728201558253442	2	0	0.667478599993046	0.186609287796111	0	1
2549	21	212	1.70840327773726	-2.20602960774806	1	1	0.337127999984659	0.187551860831919	1	1
2549	16	161	-0.629637617211425	2.82413512822704	4	1	0.515562699991278	0.186898193735731	0	0
2549	17	171	-1.36508325350712	1.31222903020314	3	1	0.551726099976804	0.18627681764403	1	0
2549	24	242	-2.49756990093133	-0.0782067342715869	4	1	0.709148399997503	0.185677610487462	0	0
2549	23	230	0.397935069454707	-0.306279589128601	3	0	0.26326110001537	0.185064580445973	1	0
2549	17	171	2.3867670361501	-1.19459696707858	3	1	1.95610510002007	0.185881136503817	1	0
2549	23	232	-2.34019278015562	0.284616765634855	3	1	0.254131299996516	0.185278798758233	1	0
2549	17	171	2.64801674356479	-1.06535136114422	3	1	2.51912509999238	0.184683309427868	1	0
2549	19	191	-1.60327053268045	1.06250106447087	1	1	0.347263600007864	0.184085950550706	1	1
2549	23	232	-2.96625136299898	-0.642203113721185	3	1	2.27590019998024	0.183475830631142	1	0
2549	23	232	-0.960368863577429	2.13568246104252	3	1	0.495113899989519	0.182886670941155	1	0
2549	16	161	-1.75463778370275	0.686428915061816	4	1	0.580073899996933	0.182328154719763	0	0
2549	18	180	-2.78081275172195	-0.626693665371909	2	0	1.21464750001905	0.181791829672747	0	1
2549	18	181	-2.31259490372755	0.249069185009762	2	1	0.391917600005399	0.182577196560207	0	1
2549	22	222	2.70987273290621	-1.50502912058256	2	1	0.424725899996702	0.182043868932147	0	1
2549	19	190	-0.0236701827614558	-2.66885571915463	1	0	0.895260799996322	0.181528031119752	1	1
2549	19	191	0.073878438662246	-2.93801946708785	1	1	0.473021400015568	0.182236212478518	1	1
2549	22	220	-1.1561327594162	2.24330109112594	2	0	0.636690499988617	0.181725611637613	0	1
2549	24	240	-1.40951446635774	1.44441041544358	4	0	0.524303099984536	0.18247498958601	0	0
2549	23	230	-1.88342419548366	1.11850477744539	3	0	0.831286400003592	0.183239031240036	1	0
2549	21	212	-1.35964523306263	1.31928819009811	1	1	0.30623749998631	0.181573523041888	1	1
2549	19	191	-2.90275826875038	-0.846816481651698	1	1	0.239975700009381	0.172455458383598	1	1
2549	21	210	0.981992224222962	-2.23803470149088	1	0	0.378486200002953	0.164917303402598	1	1
2549	17	170	-0.61822938783758	2.371013323464	3	0	0.350425799988443	0.17402878863807	1	0
2549	24	242	-1.95823717903141	0.539498633705472	4	1	0.497165200009476	0.182803647086249	0	0
2549	21	212	-3.11703440785737	-0.850744796685863	1	1	0.305622899992159	0.177018147042838	1	1
2549	16	160	1.12821629938386	-2.17262153300878	4	0	0.322375799994916	0.171872704171488	0	0
2549	23	230	-0.517404907530206	-3.08642484867565	3	0	0.344430900004227	0.178225915883866	1	0
2549	22	220	-1.07869560127548	1.48948147996821	2	0	0.305114699993283	0.184687704248175	0	1
2549	22	222	-2.96364747402174	0.800243673236644	2	1	0.201500999974087	0.190908539882541	0	1
2549	22	220	2.57039398930074	-1.75756220594156	2	0	0.368290199985495	0.186553890167381	0	1
2549	18	181	-0.412899229254463	2.0432896318379	2	1	0.289372200000798	0.192336589995697	0	1
2549	17	170	-2.90074237217419	-2.07356070850632	3	0	0.391637299995637	0.188376288571619	1	0
2549	23	232	-1.43441408412896	-0.607232420461086	3	1	0.367578799981857	0.193467279343089	1	0
2549	16	161	0.00248642077846442	1.19472518405215	4	1	0.622412299999269	0.189831747616117	0	0
2549	24	242	2.35215405642734	-2.70779811264458	4	1	0.221144799987087	0.186493741576466	0	0
2549	17	170	-1.86278297462345	-0.578520665016052	3	0	0.418490599986399	0.18353785309231	1	0
2549	23	232	1.15991673205456	-2.25693951797308	3	1	1.71980669998447	0.187502995111262	1	0
2549	23	232	1.73920528970663	-2.17223428314608	3	1	0.624791899987031	0.184747314728047	1	0
2549	23	232	-0.488945972985729	2.57603300050452	3	1	0.336434899974847	0.182127731261984	1	0
2549	24	242	-1.67812925103332	1.34460165573643	4	1	2.30788720000419	0.179761769110234	0	0
2549	18	181	1.02673720827801	-2.65291985035322	2	1	0.353964000009	0.177483644751338	0	1
2549	16	160	-0.913459582172903	1.97578049303436	4	0	0.214582900021924	0.175298759208857	0	0
2549	17	170	-2.39026512465199	0.133118332779229	3	0	0.251861799973994	0.17817023780591	1	0
2549	18	181	2.05889688031873	-1.67443304579847	2	1	0.428115300019272	0.181098275393382	0	1
2549	24	240	0.276328568483291	-2.94750473048843	4	0	1.48365859998739	0.179051065500458	0	0
2549	17	171	0.21160986785838	-2.60184853472775	3	1	0.335754200001247	0.181772553406697	1	0
2549	24	242	-0.799010579436291	2.61007147560968	4	1	0.363595899980282	0.179921911767102	0	0
2549	17	171	-1.84620442433719	0.402654833065734	3	1	0.240629900014028	0.178096604513298	1	0
2549	16	161	-3.09047514403862	-0.291829569786461	4	1	0.355517200019676	0.176415950083502	0	0
2549	18	181	1.83086194381392	-2.12824265093047	2	1	0.274333300010767	0.17473850090628	0	1
2549	19	190	-0.836444310925839	2.16929219643196	1	0	0.374888099991949	0.173182677295454	1	1
2549	22	222	-2.10857396823987	-0.0823991831276105	2	1	0.410619900008896	0.175257677385746	0	1
2549	22	222	2.26857400543198	-1.36722657408252	2	1	0.313669700000901	0.173751865164535	0	1
2549	24	242	0.556323699073192	-2.55033314833369	4	1	0.429684499977157	0.172345548573272	0	0
2549	24	242	-0.775567729810432	2.31505023250563	4	1	0.413679799996316	0.170921877843135	0	0
2549	22	220	-1.88709939126407	0.670206432765822	2	0	0.466128700005356	0.169587399717009	0	1
2549	18	180	-2.73367603171872	0.1523906884204	2	0	0.76302419998683	0.171495567787093	0	1
2549	22	220	-2.6032862608609	-0.162864438607133	2	0	0.746660999982851	0.173314798234812	0	1
2549	19	190	-2.79275221623949	-0.61884850246216	1	0	0.418699899979401	0.175067742538821	1	1
2549	19	191	2.07414542598884	-1.64011908916193	1	1	0.661713899986353	0.176900780453844	1	1
2549	19	191	0.526499599839841	-2.30761535356066	1	1	0.558940200018696	0.175605013346686	1	1
2549	18	180	-0.376468970067298	2.93534507023572	2	0	0.538530000019819	0.174352141796627	0	1
2549	16	161	-0.786037012504508	1.9813612899982	4	1	0.497533399990061	0.176093125787176	0	0
2549	23	232	-2.14964289035994	0.474681242929946	3	1	0.381505900004413	0.174874519583259	1	0
2549	23	232	-2.79550042020467	-0.249550844728622	3	1	0.483605300018098	0.173731661452477	1	0
2549	24	240	2.06015979783484	-1.74879836016552	4	0	0.352405799989356	0.172650252630933	0	0
2549	21	210	-0.0787538334379176	-2.94971588600705	1	0	0.593495799985249	0.174132194990979	1	1
2549	21	210	-1.04371116391745	2.13923367157427	1	0	0.383560699992813	0.175716000296965	1	1
2549	19	190	-1.33512338058751	1.66359310227687	1	0	0.198564799997257	0.17722799440596	1	1
2549	22	222	-2.81671798683985	-0.847889598079342	2	1	0.263904299994465	0.178691908135404	0	1
2549	22	220	1.19282346065987	-1.82054354382438	2	0	0.466294999991078	0.177632089992702	0	1
2549	21	212	0.0199592925895158	-2.77406047911886	1	1	0.448351200000616	0.179156588139622	1	1
2549	19	191	-1.18150602684735	1.82826519840489	1	1	0.221243599982699	0.178111221392631	1	1
2549	19	191	-2.24879387987001	0.215177579013	1	1	0.150573499995517	0.177125816004945	1	1
2549	19	191	2.52735847349814	-1.38259517509493	1	1	1.44718789999024	0.176130014572259	1	1
2549	16	161	2.85234115607257	-0.936552555362864	4	1	0.445270199998049	0.175142425942723	0	0
2549	19	191	1.6372850602042	-1.51565695491561	1	1	0.48304290001397	0.174201874944449	1	1
2549	21	210	0.916464608499443	-2.05212467710508	1	0	1.41932219997398	0.17331475100054	1	1
2549	24	242	2.27589193483251	-1.05998739565905	4	1	0.411631900002249	0.174517306013883	0	0
2549	21	212	1.27499701850235	-2.38362429083496	1	1	0.293511399999261	0.173645948979275	1	1
2549	16	161	-1.16413848879014	2.06501481037566	4	1	0.342315400019288	0.172811536917115	0	0
2549	24	242	-1.7413100917162	0.663802926805244	4	1	0.424170299986145	0.171957271719839	0	0
2549	24	240	2.94581667517719	-0.998297889921891	4	0	0.545765599992592	0.171102492229707	0	0
2549	22	220	1.22123883435322	-2.46245800132644	2	0	0.41170259998762	0.172276216421585	0	1
2549	17	170	-0.80833818111521	2.14760144448632	3	0	0.295126499986509	0.173383774765531	1	0
2549	17	170	-2.24236071760916	-0.100504215430689	3	0	0.311357300000964	0.174469482902748	1	0
2549	17	171	2.74623660922734	-1.41429363457953	3	1	0.334199100005208	0.175652915864577	1	0
2549	23	232	-0.0179276657904448	-2.75267111091229	3	1	1.63983629998984	0.174822051328086	1	0
2549	17	171	1.05817117823009	-1.94287771170896	3	1	0.425878899986856	0.174041162146014	1	0
2549	19	191	-0.201706874604629	2.79537632033704	1	1	0.632499800005462	0.17329767658027	1	1
2549	18	180	-1.12940293110396	1.47130788861253	2	0	0.523182200005976	0.172543290992609	0	1
2549	16	160	-2.57810029576139	-0.00536545326901461	4	0	1.39201969999704	0.173545858793511	0	0
2549	16	160	-2.48343238205783	0.117269666833411	4	0	1.14285669999663	0.174609757162005	0	0
2549	17	170	-2.57511444248077	0.0856444093915433	3	0	1.58156749999034	0.175694796232821	1	0
2549	22	220	-0.743773351530589	2.09635798440106	2	0	0.300724300002912	0.176730240729737	0	1
2549	21	210	-2.31734341315622	0.145636745530653	1	0	0.43564179999521	0.177725102870761	1	1
2549	21	212	2.78443587288367	-1.00190140917504	1	1	0.318585000000894	0.178787510059731	1	1
2549	24	242	1.27990811812917	-1.82968552905014	4	1	0.303225100011332	0.178060213481166	0	0
2549	18	181	-0.107766369188613	-2.83293622364696	2	1	0.342570000007981	0.177365800044683	0	1
2549	17	170	-1.09582788876543	2.40902396306661	3	0	0.519782999996096	0.176660409776537	1	0
2549	17	170	-1.36550430490683	1.66102964451231	3	0	0.386245500005316	0.177596979813162	1	0
2549	21	210	-1.86671268156158	1.50514632740795	1	0	0.448846899991622	0.178593668990006	1	1
2549	16	160	-2.22047006912345	0.085679799643358	4	0	0.476724300009664	0.179615683913584	0	0
2549	18	181	-2.76855099718783	-0.29874596806864	2	1	0.369863700005226	0.18060266260574	0	1
2549	18	180	2.35522125826744	-1.29457541138126	2	0	0.488076600013301	0.179900086175542	0	1
2549	21	212	0.930975397345259	-2.25430901866821	1	1	1.14419719998841	0.18085304208096	1	1
2549	16	160	1.36709075127394	-1.78062638367138	4	0	1.23600179998903	0.180168842288342	0	0
2549	21	212	1.75238108735592	-1.67051313802121	1	1	0.351967399998102	0.181091503584766	1	1
2549	24	242	0.184983998564668	-3.10133047040222	4	1	0.124465000000782	0.180423565596189	0	0
2549	18	181	-1.68803462155971	1.21539268860946	2	1	0.637046999996528	0.179755897056244	0	1
2549	22	222	-1.88232297261176	1.11825322485955	2	1	0.436285400006454	0.179083627740754	0	1
2549	17	170	-2.69045092885354	-0.500177210033043	3	0	1.48245490001864	0.178447961801686	1	0
2549	23	230	-2.48405493220004	-0.0432673502534846	3	0	0.455530100007309	0.179357624941531	1	0
2549	16	160	2.31599694639641	-1.45863696429261	4	0	0.336962200002745	0.180262428644681	0	0
2549	16	160	0.304940144705104	-2.76328387469089	4	0	0.553088599990588	0.181116941142851	0	0
2549	22	222	-0.792220441327688	-3.10129834369671	2	1	0.620991299976595	0.181948312615112	0	1
2549	18	180	-0.300538190007722	2.63321477263098	2	0	0.418088600010378	0.181354911632004	0	1
2549	23	230	-1.56422021402231	1.510808348261	3	0	3.19319280001218	0.182169469793591	1	0
2549	22	222	-3.05093809374126	-0.500066575085751	2	1	0.346204999979818	0.183052062883055	0	1
2549	18	180	2.1890057722414	-1.29488465937304	2	0	0.374795399984578	0.182442800508007	0	1
2549	18	181	0.747998250854713	-2.61338569012607	2	1	0.416089800011832	0.183318462232546	0	1
2549	19	191	-0.957138725328874	1.94497186690406	1	1	0.529776399984257	0.182708678206838	1	1
2549	23	232	-2.03652473284241	0.177742158618942	3	1	0.401742599991849	0.182129989301797	1	0
2549	16	160	-2.97380993162735	-0.487424818784605	4	0	0.41258099998231	0.181573275229809	0	0
2549	24	240	2.59506706769902	-0.813841498684023	4	0	0.716475399996853	0.182334280750508	0	0
2549	23	230	2.82699644905785	-1.24119337781644	3	0	1.01917929999763	0.183164236462556	1	0
2549	18	180	1.97628095999079	-1.73476019224093	2	0	0.341205987846479	0.18401878893533	0	1
2549	19	191	-0.173476019224093	-2.6278398280978	1	1	0.38959690000047	0.184830385354998	1	1
2549	21	212	-1.01340734606109	2.03568650434697	1	1	0.257139199995436	0.184249954777412	1	1
2549	19	190	1.24309836635678	-2.30435055973826	1	0	0.534767200006172	0.155814002967068	1	1
2549	21	212	-0.295994074021582	3.04705398577343	1	1	0.262351799989119	0.169372697397549	1	1
2549	16	160	-1.16001508564971	1.95579542649953	4	0	0.787657300010324	0.161817436474784	0	0
2549	24	242	-1.51535944092657	1.55460255023	4	1	0.398208500002511	0.17074691962494	0	0
2549	18	180	-1.94749551975702	1.10062599768622	2	0	0.356096299976343	0.164897989376703	0	1
2549	17	170	-2.79017723060265	-0.440941089998663	3	0	0.234618999995291	0.172123953716134	1	0
2549	16	160	2.01192635021872	-1.54511878430521	4	0	0.472103300009621	0.179206276378981	0	0
2549	19	190	0.334368340908387	-2.60156924926904	1	0	0.57461979999789	0.186374913433782	1	1
2549	21	212	-0.26264514206223	2.6352777210695	1	1	1.15614420000929	0.193724692642637	1	1
2549	24	240	-0.938056017622707	2.4282179025563	4	0	1.02138069999637	0.188644689986718	0	0
2549	18	181	-0.920192456632259	2.30301648954564	2	1	0.231745400000364	0.194916007999569	0	1
2549	21	212	-2.06268417289048	0.463948282175708	1	1	0.211767800006783	0.190558133236797	1	1
2549	22	222	-3.06091420844843	-0.539078533274851	2	1	0.236844099999871	0.18666465485712	0	1
2549	22	220	2.5616765678254	-0.601161671093381	2	0	0.411582400003681	0.183134681583624	0	1
2549	17	171	2.27436460635824	-1.17753108100658	3	1	0.610511999984737	0.187836353125094	1	0
2549	23	232	1.39855343060464	-2.1551335283592	3	1	0.412055900000269	0.184583784453539	1	0
2549	16	160	-0.163919133703132	2.49659309993242	4	0	0.937962800002424	0.181555510547783	0	0
2549	24	242	-0.972104794344017	2.43114098160151	4	1	0.396620499988785	0.185373734356265	0	0
2549	21	212	-1.59415315765529	1.14153967292602	1	1	0.567779800010612	0.182552408196596	1	1
2549	18	181	-2.60429839300211	-0.153344360726326	2	1	0.411596199992346	0.180021978691318	0	1
2549	23	230	2.81403322999275	-0.552693079601075	3	0	0.586074999999255	0.177598493093242	1	0
2549	22	220	2.98581119969278	-1.1501233007038	2	0	0.432136799994623	0.180915198348028	0	1
2549	16	161	0.908759131470346	-2.29906822090338	4	1	1.22606450002058	0.184040007772106	0	0
2549	19	191	0.353474259531343	-2.57327043479396	1	1	0.36077739999746	0.181777844207169	1	1
2549	24	240	-0.418194602095815	2.85031916252849	4	0	1.16044170001987	0.179709853520481	0	0
2549	17	171	-0.403940211593088	-2.78673973339028	3	1	0.283991300006164	0.182531512274762	1	0
2549	24	242	-0.753399988223101	2.89026524130261	4	1	0.29454590001842	0.180570298114219	0	0
2549	22	222	-1.68117490037989	0.818260011238346	2	1	0.401666899997508	0.178640273607753	0	1
2549	18	180	-3.03966656325184	-0.550306841511008	2	0	0.345382600004086	0.176867068228632	0	1
2549	22	222	1.63127443719179	-2.03434591476508	2	1	0.309384899999714	0.179235326312032	0	1
2549	23	230	-0.507473597993914	3.00983516353098	3	0	0.594286699983058	0.177529173571447	1	0
2549	23	232	-1.3190652912107	1.62465220085644	3	1	0.501421900000423	0.179935777045829	1	0
2549	22	220	-2.03598574589212	0.439977349519946	2	0	0.817429500020808	0.178280131600775	0	1
2549	24	240	-2.3474700925341	0.218796860236871	4	0	0.551375799986999	0.180557613271062	0	0
2549	22	222	-2.81869802679192	-0.411635330715828	2	1	0.457489699998405	0.182715237031316	0	1
2549	18	181	2.3020934290557	-1.13083492012837	2	1	0.387353199999779	0.181182788914173	0	1
2549	17	171	1.07721276763217	-2.26623358329998	3	1	0.390341999998782	0.179662089419756	1	0
2549	17	170	-0.385851347894434	2.90462680771902	3	0	0.481113099987851	0.178209667172335	1	0
2549	19	191	-0.787920358720034	2.21429482201549	1	1	0.521366799977841	0.180228284567781	1	1
2549	18	180	-1.81651175539005	1.09601427914712	2	0	0.339933999988716	0.178818509201127	0	1
2549	23	232	-2.28248048775017	0.605108875229696	3	1	0.214667599997483	0.180740828880749	1	0
2549	16	161	2.2933350065783	-1.71981705131874	4	1	0.320450799976243	0.179385618392658	0	0
2549	22	220	-0.202716078292323	-2.86177073852938	2	0	0.797344599995995	0.178098116165832	0	1
2549	16	160	0.273942216546791	3.06873568110394	4	0	0.857897799985949	0.17991039110137	0	0
2549	22	220	-0.549268715570813	2.34134616670523	2	0	0.29563780000899	0.181638330934691	0	1
2549	19	190	-2.07021523386623	0.607650157996973	1	0	0.488999399996828	0.183322415349481	1	1
2549	24	242	-2.7810361353872	-0.532289378358259	4	1	0.328037700004643	0.185099330903245	0	0
2549	18	181	2.68229548201234	-1.10870599155909	2	1	0.257310900022276	0.183840823334484	0	1
2549	22	222	0.814486984264021	-2.1507158399946	2	1	2.2859388999932	0.182624504809031	0	1
2549	19	190	-2.64510374619208	-0.121069425198842	1	0	0.450459099985892	0.18149187434519	1	1
2549	24	242	-1.23280600231101	1.38803799127679	4	1	0.366608800017275	0.183015354749001	0	0
2549	19	191	-2.31030020467706	0.0227651641564478	1	1	0.32133849998354	0.181906572681271	1	1
2549	17	170	2.67870098240869	-1.55945940288786	3	0	0.454411299986532	0.180855348771796	1	0
2549	17	170	-0.0925103035611445	-2.45663879048229	3	0	0.602101500000572	0.182294930743253	1	0
2549	19	191	-0.195728116095627	2.98248181876359	1	1	0.132501799991587	0.183841981672688	1	1
2549	19	191	-1.80434407920675	0.987713410243555	1	1	0.163339699996868	0.182763161971244	1	1
2549	23	230	-2.86240704488841	0.354843960872849	3	0	0.951411000016378	0.181756102219693	1	0
2549	16	161	-2.76233054201463	-0.239401980307934	4	1	0.735804500000086	0.183208030405886	0	0
2549	21	212	-2.77571651493585	0.0236718499194064	1	1	0.216990300017642	0.182213486663877	1	1
2549	17	170	2.14061157128346	-1.76783124041921	3	0	0.369196599989664	0.181272826029049	1	0
2549	21	210	-0.275317980065287	-2.80539298671665	1	0	0.512342400004854	0.182552531275487	1	1
2549	24	240	-0.521179674865582	2.66839693113516	4	0	2.47953839998809	0.183940269643496	0	0
2549	18	180	2.24278341936437	-1.50294982496506	2	0	0.892250100005185	0.185272528882877	0	1
2549	24	240	1.37293252213436	-1.89967267388048	4	0	0.627126900013536	0.186557392624845	0	0
2549	21	210	0.283616003449079	-2.68325686541381	1	0	0.523846900003264	0.187945946344135	1	1
2549	21	212	-0.526076961790491	2.71937405094333	1	1	0.281131099996855	0.189302933785905	1	1
2549	19	191	-1.43188394092633	1.4667817552114	1	1	0.359360200003721	0.18833728427513	1	1
2549	21	212	-2.51871145908485	0.193599547280043	1	1	0.277500600001076	0.187380544925534	1	1
2549	16	161	3.0579928490825	-1.03753200002837	4	1	0.317885199998273	0.186482220344803	0	0
2549	23	231	0.991631966847391	-1.78168698002529	3	9	0.324408299988136	0.185629745695714	1	0
2549	16	160	0.213381497747916	2.67883759823287	4	0	0.84093359997496	0.186789201609898	0	0
2549	23	232	-0.789708818769837	2.61799387799149	3	1	0.299049900000682	0.18805396841443	1	0
2549	18	181	-1.72575846442601	1.30371568333409	2	1	0.169058500003302	0.187167304961708	0	1
2549	24	240	-2.69542843471649	-0.393633360012025	4	0	1.72448659999645	0.186336861271248	0	0
2549	24	240	-1.42841656234747	1.37329314587004	4	0	1.14954099999159	0.187531939102723	0	0
2549	18	181	-1.26260206460256	1.94191853587281	2	1	0.429778299992904	0.188735386374703	0	1
2549	22	222	-1.92151793939488	1.01234377490866	2	1	0.252933000010671	0.187885392469948	0	1
2549	22	222	-2.53727767547628	0.287172015691578	2	1	1.08290280000074	0.187061587575627	0	1
2549	21	210	-2.28035886948305	0.379226559200801	1	0	0.422843900014414	0.186286897179625	1	1
2549	16	160	-2.96686892429282	0.144353713224198	4	0	0.624058600020362	0.187404901402256	0	0
2549	23	232	-2.58073070198821	-0.21690955279366	3	1	0.275338100007502	0.188540708108241	1	0
2549	17	170	2.18561875542106	-1.31628787618644	3	0	0.208260800020071	0.187738267677939	1	0
2549	16	162	0.306220222552074	3.02534238391725	4	9	0.243352499994216	0.188839339987466	0	0
2549	22	222	-1.25602300480504	2.03455524232482	2	1	0.280858300015097	0.189881497101482	0	1
2549	17	170	-2.24866375808783	-0.175136311927995	3	0	0.245935499988263	0.189121818941976	1	0
2549	21	212	2.43965642036265	-1.35163071349006	1	1	0.164406800002325	0.190133626810092	1	1
2549	21	210	0.464529034210977	-2.53207089778024	1	0	0.291965900018113	0.189389851696452	1	1
2549	19	190	-0.272736360000265	2.43883143222974	1	0	0.679079800000181	0.190374810362216	1	1
2549	22	220	-0.887503351292983	1.68902830838161	2	0	0.18902310001431	0.191427070097597	0	1
2549	19	190	-3.09769279887855	-0.887359916345419	1	0	0.831050899985712	0.192508264005081	1	1
2549	23	232	2.15503460424422	-1.51874178319183	3	1	0.47678920000908	0.193551724194991	1	0
2549	18	180	0.580898264248679	-2.40631111579827	2	0	0.452555600000778	0.192807389339346	0	1
2549	16	160	-0.62280993585367	2.82824727233796	4	0	2.59526869998081	0.193815743715669	0	0
2549	23	230	2.7804900497289	-1.58135116839854	3	0	0.488078800000949	0.194788861891147	1	0
2549	17	171	-0.196136579026175	-2.76248131271545	3	1	0.790288599993801	0.195828751805743	1	0
2549	24	240	0.130729473231305	-2.5858851411481	4	0	0.539067200006684	0.195118694652068	0	0
2549	19	191	-0.536646047632086	3.07545386088264	1	1	0.426358700002311	0.196144784314803	1	1
2549	24	240	-0.959587166170226	2.34337913554483	4	0	0.311394799995469	0.195437087776509	0	0
2549	16	161	-1.92882004850701	0.770644827731419	4	1	0.324153099994874	0.196453223433499	0	0
2549	18	181	-3.10508842490778	-0.465212716143098	2	1	0.310574500006624	0.195745733675156	0	1
2549	18	180	2.02902863104462	-1.70181564167817	2	0	0.306183499982581	0.195075492216495	0	1
2549	16	161	-0.27448639381906	-2.79344846083665	4	1	0.240339699987089	0.196046136560508	0	0
2549	22	222	-0.868037165098355	1.95720334026659	2	1	0.379516499990132	0.195378039398669	0	1
2549	21	210	-2.16335064970278	0.940819963542062	1	0	0.379999700002372	0.19473958805069	1	1
2549	17	171	-2.64153689959314	-0.251693610244252	3	1	0.548752400005469	0.195671733935199	1	0
2549	24	242	-3.1282261939748	-0.15795993652744	4	1	0.556107899989001	0.195037166617658	0	0
2549	17	171	2.57941291557899	-1.03720742797644	3	1	0.345127999986289	0.19442573243667	1	0
2549	23	232	1.59169383890303	-1.84816558906671	3	1	0.314672000007704	0.193800945764097	1	0
2549	19	191	-0.110638484243449	3.12112625193774	1	1	0.369140399998287	0.193181223036237	1	1
2549	18	180	-1.08496726030342	2.49693057727512	2	0	0.532375500013586	0.192557635058342	0	1
2549	16	160	-0.236143781428657	-2.83129857422201	4	0	1.18383570003789	0.169343806961076	0	0
2549	24	242	0.151734442105325	-2.92031720451653	4	1	0.391770399990492	0.18433282119419	0	0
2549	19	192	-1.02689842683409	2.84137219522626	1	9	0.794820800016169	0.176174192126902	1	1
2549	16	160	-0.857387049000677	1.95006304553813	4	0	0.754727600025944	0.186224813100332	0	0
2549	23	232	-1.66760740877313	1.28952425725862	3	1	0.395881799980998	0.195699253560968	1	0
2549	24	242	-2.20260664863369	0.167980494560546	4	1	0.245214099995792	0.189536626213202	0	0
2549	24	240	2.47681878149912	-1.55775091649784	4	0	0.235543799994048	0.184018283561564	0	0
2549	16	160	-0.0716442602857086	-2.76204638122891	4	0	1.85019059997285	0.190879996772053	0	0
2549	16	160	1.39626340159546	-1.90520598733059	4	0	1.07945820002351	0.197802746957445	0	0
2549	16	161	1.33707922626832	-1.94106548338138	4	1	0.276811200019438	0.204434422967676	0	0
2549	24	242	-0.234176800944134	-2.89231531995269	4	1	0.286727100028656	0.199816248366499	0	0
2549	23	232	-1.00075237678675	2.07153052703956	3	1	0.275395600008778	0.195680212254264	1	0
2549	23	231	-2.22179890342977	0.489528992254574	3	9	0.591881799977273	0.191922799636502	1	0
2549	21	212	-2.09940117437982	0.745798255999258	1	1	0.661301199987065	0.196914780946159	1	1
2549	23	232	-2.2883383988694	0.954371175467259	3	1	0.134448700002395	0.193457396663568	1	0
2549	21	212	2.65425418101077	-1.42510057490104	1	1	0.216101099969819	0.190235197208256	1	1
2549	19	192	-0.0455511599283436	-2.67251180801607	1	9	0.280517200008035	0.18734655203793	1	1
2549	23	232	-1.34022694681341	1.40064727412795	3	1	0.13294549996499	0.191291952205734	1	0
2549	18	181	-2.5642958444852	-0.146243027512431	2	1	0.366883200011216	0.188602278067668	0	1
2549	23	232	2.28390861993136	-1.52380668794141	3	1	0.230664700036868	0.186022192496854	1	0
2549	19	191	-0.0325699139407325	-3.13826469527031	1	1	1.77144030004274	0.183670729179293	1	1
2549	18	182	0.716904137519764	-2.27115032412521	2	9	0.455122500017751	0.181397636430486	0	1
2549	24	242	-0.738123855340693	2.49899415626461	4	1	0.459353699989151	0.184363156921763	0	0
2549	21	212	-1.73812936679797	0.73184828862035	1	1	0.128820199985057	0.18220447273656	1	1
2549	17	171	2.77031352180191	-1.03451296547406	3	1	0.347720499965362	0.180223470641808	1	0
2549	24	240	1.48129226259006	-1.81800001243342	4	0	0.957098600047175	0.178262018260217	0	0
2549	24	242	1.0090018958338	-2.47623972736073	4	1	0.290108299988788	0.180943096695549	0	0
2549	24	242	-0.967963718866172	1.9294256251499	4	1	0.335598200035747	0.179079561230616	0	0
2549	24	240	-2.23511398321788	0.374891724772052	4	0	0.820801299996674	0.177341437620728	0	0
2549	22	222	-2.15166427634885	0.151840080602366	2	1	0.206378799979575	0.179647318655386	0	1
2549	17	171	1.49059910112463	-2.83752104367238	3	1	1.21174820000306	0.177970456623587	1	0
2549	21	210	-0.814894487370443	1.85252624863295	1	0	0.510807299986482	0.176413507751554	1	1
2549	22	222	-1.99469569020361	0.49200229776047	2	1	0.202725999988616	0.178537059781106	0	1
2549	18	181	-3.08214565753987	-1.20068309510783	2	1	0.171778999967501	0.17704025557567	0	1
2549	17	170	-0.0117714028932139	1.51208979740963	3	0	0.248549999960233	0.175547894169538	1	0
2549	23	230	2.545007381999	-2.08365715447814	3	0	0.988013599999249	0.177541845689899	1	0
2549	21	212	-0.0853065211328157	-2.75829290998625	1	1	0.208029900037218	0.179607273064967	1	1
2549	18	181	-1.44020790109206	1.23596277501744	2	1	0.180472199979704	0.178193523603054	0	1
2549	19	190	-2.6849870260534	-0.472871426409749	1	0	0.130560400022659	0.176876831249859	1	1
2549	21	212	1.22028805552661	-2.2887650486248	1	1	0.237298900028691	0.17866327534563	1	1
2549	24	240	-0.824048268014002	2.50002893645354	4	0	0.190906700037885	0.17738602953265	0	0
2549	21	212	-1.97311523054529	0.494215587639241	1	1	0.258467800042126	0.179099134428485	1	1
2549	22	222	2.39015374840732	-1.43113091567683	2	1	0.475957799993921	0.1778537064891	0	1
2549	23	230	0.616938118817443	-2.84586565266703	3	0	0.449504599964712	0.176679205884842	1	0
2549	22	222	-0.883287461069284	2.04755559531092	2	1	0.409926899999846	0.178286749678124	0	1
2549	16	160	-1.95268700636333	1.01764908756238	4	0	0.986661100003403	0.177146142492169	0	0
2549	17	170	-1.90344667975236	0.897597901025655	3	0	0.401235099998303	0.178690706616402	1	0
2549	22	220	-2.53481647249645	-0.127995683264672	2	0	0.337919800018426	0.180335235085307	0	1
2549	18	181	1.99807751940642	-1.78119621491278	2	1	0.157973200024571	0.181888430470728	0	1
2549	18	181	-0.412292491878382	-3.09000899487146	2	1	0.160305200028233	0.180801913509532	0	1
2549	18	181	-2.47159014818013	-0.385098112876657	2	1	0.465204800013453	0.17969447614256	0	1
2549	22	222	2.38808883185316	-1.62581456575788	2	1	0.337918900011573	0.17861001572231	0	1
2549	19	191	-0.247705725859121	-3.07532110695854	1	1	0.913130600005388	0.177595965340888	1	1
2549	18	181	0.0538751151741015	-3.04270411975663	2	1	0.357862700009719	0.176626547905269	0	1
2549	23	230	-1.37457536803707	1.53339641425216	3	0	1.22457510000095	0.175632567285122	1	0
2549	19	191	-0.802726753501088	2.13950515075243	1	1	0.12548520002747	0.176975765780157	1	1
2549	21	210	-2.52124940606651	-0.321178268288727	1	0	0.448689900047611	0.17601534877088	1	1
2549	22	222	1.92209757426528	-2.04583539985495	2	1	0.455367600021418	0.177302370696984	0	1
2549	19	190	-0.542456356022146	3.10500933302397	1	0	0.744901300000492	0.176370873705431	1	1
2549	18	180	-0.0978571219680635	2.86275306895165	2	0	3.22963510005502	0.177609279145172	0	1
2549	19	190	2.31898111087925	-1.2372857870111	1	0	0.148819099995308	0.178917983117647	1	1
2549	18	181	0.352228394909841	-2.71476498199433	2	1	0.198209399997722	0.180229684621289	0	1
2549	23	232	-1.21629255465696	1.56567972638188	3	1	0.148294499958865	0.179306257822944	1	0
2549	17	170	-2.82102493693338	-0.534158567940048	3	0	0.464686499966774	0.17841959678746	1	0
2549	23	232	2.15691435918105	-1.24110493357768	3	1	0.711982399981935	0.179678172611382	1	0
2549	22	222	1.5911522187188	-1.85158936461434	2	1	0.148608800023794	0.178797118028275	0	1
2549	16	160	-0.0898829788647735	2.8855185009115	4	0	0.399583099992014	0.17797033758835	0	0
2549	22	220	-1.47913528760684	1.34901528182152	2	0	0.186942000000272	0.179160249616849	0	1
2549	19	191	-2.67314390514932	-0.210564649589092	1	1	0.24829919997137	0.180346412638083	1	1
2549	17	170	1.81663233728922	-2.00982303235138	3	0	0.26394060003804	0.179511481630423	1	0
2549	17	170	-0.667169796675068	2.79155447491684	3	0	0.337781800015364	0.180650014372154	1	0
2549	19	190	-1.47759716838628	1.43827695164347	1	0	1.46114690002287	0.181734140536187	1	1
2549	16	161	0.151767761042985	3.06267341784744	4	1	0.396226299984846	0.18288481302724	0	0
2549	18	180	-1.1659077287955	2.11407926688937	2	0	0.423005099990405	0.182100327272588	0	1
2549	17	170	-1.76475770251418	1.34461825596181	3	0	3.33657959999982	0.183230988289054	1	0
2549	22	222	-2.94391741411681	0.104479572195073	2	1	0.427192199975252	0.184370787274546	0	1
2549	17	171	-3.04136558698765	-0.83511021790962	3	1	0.299079300020821	0.183566820805966	1	0
2549	19	191	1.33026160298476	-1.86548669464971	1	1	0.243701600003988	0.182788368828124	1	1
2549	24	240	-0.324643139068911	-2.89922670769123	4	0	0.495437600009609	0.182054869587506	0	0
2549	23	230	-0.0884740544600611	2.98179648606234	3	0	0.487117599986959	0.183114749448976	1	0
2549	22	220	-1.1468246995508	1.7077375450283	2	0	0.371282786189113	0.184192459975585	0	1
2549	17	170	-2.4480769157325	-0.0838213646877191	3	0	0.64800650003599	0.185212588176602	1	0
2549	21	212	3.02103492196219	-0.805339453988115	1	1	0.226332799997181	0.186198777504834	1	1
2549	23	230	1.0854672291473	-2.15460574546043	3	0	0.437663000018802	0.185496811809564	1	0
2549	22	220	-0.11523388937164	3.02915670598763	2	0	0.449674999981653	0.186459541165608	0	1
2549	21	210	-1.14900452144782	2.50102803456699	1	0	0.441748000041116	0.187501734278198	1	1
2549	17	170	-1.61174183677123	1.30261158807382	3	0	0.236518299963791	0.18855932913106	1	0
2549	18	181	-2.58784800711457	-0.215241660247579	2	1	0.489577300031669	0.189559463858296	0	1
2549	16	160	-3.03336075390528	-0.422056478326138	4	0	0.819786599953659	0.188837203767333	0	0
2549	18	181	2.94325084005989	-1.27831242970069	2	1	1.71117179997964	0.189806866078051	0	1
2549	22	222	-2.67203100917219	-0.441850210394009	2	1	0.411594000004698	0.189100842149517	0	1
2549	22	222	2.24514847737265	-1.54056969425974	2	1	0.300364000024274	0.18839823766435	0	1
2549	16	160	-0.0954719247146882	-2.80861287062896	4	0	0.176534899976104	0.187687905377181	0	0
2549	17	170	-1.38331182083303	1.72646082764844	3	0	0.507198599982075	0.188666944909311	1	0
2549	16	162	-1.98979216481746	0.363164610373193	4	9	0.819227200001478	0.189591011287851	0	0
2549	18	180	-2.09636474868674	0.716400567734495	2	0	0.451886499999091	0.190488151584251	0	1
2549	16	160	2.93606790055121	-1.1435763794673	4	0	0.205512599961367	0.191451275867621	0	0
2549	23	230	0.432069940789342	-2.42907454200773	3	0	0.718407800013665	0.192444390401702	1	0
2549	22	222	-0.130834299518709	2.58049224311183	2	1	0.331143999996129	0.193406084603313	0	1
2549	16	161	-1.75383730253196	1.17982719699793	4	1	0.427536599978339	0.192722160981061	0	0
2549	21	212	-2.32768405164328	0.742806072106914	1	1	0.260440199985169	0.192030297990185	1	1
2549	21	210	2.97803902303414	-0.613208619159441	1	0	0.454140299989376	0.191371174085942	1	1
2549	17	170	2.0368971060074	-1.53977130697366	3	0	0.690865800017491	0.192311539162966	1	0
2549	18	180	1.27740046115792	-1.78446179452442	2	0	1.02467339998111	0.193236348151387	0	1
2549	19	191	1.56684960235571	-1.8257954621385	1	1	0.478712999960408	0.194112967032028	1	1
2549	17	171	0.0457342715528189	-2.94036072207859	3	1	0.549314500007313	0.193475364025791	1	0
2549	24	242	-0.871969041719857	2.58991887661893	4	1	0.424959500029217	0.192838520299294	0	0
2549	19	191	-1.69999080447674	0.780103344318364	1	1	0.39228919998277	0.192191515740678	1	1
2549	24	242	-3.02559531005448	-0.910765935169461	4	1	0.244673700013664	0.191565453576549	0	0
2549	19	191	1.02090807292388	-1.87379726842481	1	1	0.427221600024495	0.190973923631815	1	1
2549	24	242	1.84338571105431	-1.87105238902459	4	1	0.153845800028648	0.173956832063662	0	0
2549	24	240	-0.595135208246085	2.53389888120724	4	0	0.132237399986479	0.165236439620453	0	0
2549	19	191	-1.97933981287384	0.967239117484542	1	1	0.297828899987508	0.175633283090856	1	1
2549	22	220	-2.84518015110125	-0.362443331350478	2	0	1.24374780000653	0.168674634822563	0	1
2549	16	160	-2.4342339192127	0.516842662364772	4	0	0.371661300014239	0.177012117435974	0	0
2549	23	230	2.95242148305105	-1.07654703217356	3	0	0.324791199993342	0.18513597078376	1	0
2549	16	160	0.854146543747888	-2.24382770848257	4	0	0.358012599986978	0.193282303146236	0	0
2549	23	232	-0.679484340153922	2.1565169910235	3	1	0.424632899987046	0.201561038723203	1	0
2549	16	161	-2.14511464202725	0	4	1	0.376539500022773	0.195688777090892	0	0
2549	16	161	-2.83080216650564	-0.524311701187961	4	1	0.292460300028324	0.190674849381016	0	0
2549	17	170	1.6361725518696	-1.93268170358025	3	0	0.256416800024454	0.186283679834987	1	0
2549	23	232	-0.446352046430609	2.33550595320529	3	1	0.294060499989428	0.192155193465264	1	0
2549	24	242	-2.02646969655563	0.493156986319328	4	1	0.298786500003189	0.188166616214951	0	0
2549	17	171	-2.86589186616615	-0.265711828651166	3	1	1.41790880000917	0.184550609878862	1	0
2549	17	170	-2.96249606186085	-1.0179144579426	3	0	0.411115299968515	0.181225431375459	1	0
2549	19	191	1.15097388509896	-1.59997856993314	1	1	0.264963100024033	0.185422786027653	1	1
2549	24	242	0.26557171327176	-3.12517353448749	4	1	0.365381899988279	0.182347099617388	0	0
2549	17	171	-1.17931076773113	1.76268820239254	3	1	0.302802299964242	0.179602944436991	1	0
2549	17	170	-2.40057478869793	0.201030395650037	3	0	0.860113299975637	0.177002599463558	1	0
2549	18	181	-2.43016715352933	0.124243777260613	2	1	0.241463099955581	0.180369887890478	0	1
2549	22	220	2.43517803430802	-1.3893097116913	2	0	0.847341799992137	0.177922945828718	0	1
2549	17	170	1.52955823706997	-1.53708867084583	3	0	0.989786399994045	0.181238355465188	1	0
2549	19	191	1.76732009083933	-1.69656756927897	1	1	0.280409500002861	0.184363254050422	1	1
2549	23	230	0.417532142599287	-2.73477800990537	3	0	0.437666600046214	0.182081285949633	1	0
2549	24	242	-0.674217548976671	2.20408180241972	4	1	0.330653599987272	0.185189419565262	0	0
2549	22	222	-1.87713383278908	0.846936664911989	2	1	0.231737299996894	0.183021075447617	0	1
2549	19	190	-2.92482786105021	-0.778760593454839	1	0	0.37327360000927	0.181037390391592	1	1
2549	18	180	1.34585219261796	-1.87384382936931	2	0	0.169707499968354	0.183667859301836	0	1
2549	23	232	-0.314037539271034	-3.03257155436188	3	1	0.351148899993859	0.186362538199687	1	0
2549	18	180	-1.34936594181768	1.6624261125246	2	0	0.254855800012592	0.184503975572642	0	1
2549	16	162	-2.39174909351886	-0.264024250583251	4	9	0.26397030003136	0.187020833935997	0	0
2549	17	170	2.34215023142458	-1.47737350042533	3	0	0.495073499972932	0.189641862196701	1	0
2549	23	232	0.62060120997219	-2.6907725000245	3	1	0.35117330000503	0.192143380204281	1	0
2549	19	190	-0.848905282034499	2.02258114545341	1	0	0.473335099988617	0.190327281036785	1	1
2549	19	190	-1.98491133865925	0.633212930178274	1	0	0.291492399992421	0.192876580185887	1	1
2549	18	181	2.71639170047491	-0.86379112068259	2	1	0.452013899979647	0.195311536014856	0	1
2549	23	232	1.20931600054502	-2.62236672688057	3	1	0.214048199995887	0.193605965370385	1	0
2549	24	242	-0.998445282054352	2.38670636128836	4	1	0.332222099998035	0.191904173864812	0	0
2549	21	212	-1.69038575083747	0.866036793394655	1	1	1.04024189995835	0.190321945798716	1	1
2549	22	220	-1.77222817495422	0.753590761141477	2	0	0.407458000001498	0.188840113917582	0	1
2549	17	171	-2.76140512132452	-1.36098866899759	3	1	0.328561499947682	0.190869355942812	1	0
2549	17	171	-0.351929473421052	2.4679032005224	3	1	0.357081299996935	0.189439434023508	1	0
2549	22	222	-1.96642691211501	0.373090625527533	2	1	0.341664400009904	0.188003626151515	0	1
2549	18	181	-2.7349310764263	-0.27682526359329	2	1	0.196214199997485	0.186632311801554	0	1
2549	19	190	2.00701996424852	-1.72815076901315	1	0	0.346196400001645	0.185355931329907	1	1
2549	24	240	-0.259539126481828	-2.72030994404176	4	0	0.545996700006071	0.187081377184113	0	0
2549	16	160	-0.988621274796966	2.02367526776693	4	0	1.07801479997579	0.188920859925934	0	0
2549	22	220	0.51583353951951	-2.61106118284419	2	0	0.406156999990344	0.19066724798006	0	1
2549	18	181	-0.283878814383299	2.89787717674383	2	1	0.401228900009301	0.192525520539046	0	1
2549	23	232	-1.44608312747444	1.76092153061445	3	1	0.36659220000729	0.191233996277183	1	0
2549	17	170	-1.41151960078441	-0.305598606378977	3	0	0.490141200018115	0.190032619968052	1	0
2549	21	212	1.05971910781884	2.95574639214395	1	1	0.37403180002002	0.191647297471911	1	1
2549	21	212	-1.61181672351888	0.954512959479065	1	1	1.34638800000539	0.19047144661187	1	1
2549	19	191	0.0258449121410495	2.7797638836151	1	1	0.218333800032269	0.189357623163386	1	1
2549	18	181	-1.51513462746492	1.7103834019544	2	1	0.417131100024562	0.188224196220657	0	1
2549	17	170	-1.98530250839099	1.19528609379006	3	0	0.464988799998537	0.187115062467792	1	0
2549	21	210	-2.39307736564196	0.360600200238133	1	0	0.573882600001525	0.188652723101742	1	1
2549	16	161	-2.13182836721123	0.911744824465733	4	1	0.351129600021522	0.190112469950001	0	0
2549	18	181	-2.80618531570888	-0.482237372906794	2	1	0.173672800010536	0.189050196268566	0	1
2549	22	222	1.43666091012477	-1.9340403042952	2	1	0.286710899963509	0.188005060345031	0	1
2549	17	171	-0.24587406227606	-3.01950948746959	3	1	0.186046399991028	0.186988527602515	1	0
2549	22	222	-1.19450416102998	2.13953292787581	2	1	0.981898099998944	0.186037260777234	0	1
2549	19	191	-0.276801076856606	2.81937802245238	1	1	0.241703099978622	0.185127133848136	1	1
2549	22	222	-1.81452226697909	0.841994491227606	2	1	0.245832699991297	0.184195776467572	0	1
2549	21	210	-2.62474062872248	-0.399164799416682	1	0	0.311147300002631	0.18326683022881	1	1
2549	23	232	2.76769585350455	-1.2884560612024	3	1	0.208974000008311	0.184543909419885	1	0
2549	17	170	0.406203176667731	-2.40267971024589	3	0	0.381952600029763	0.183643900271044	1	0
2549	16	161	-0.784317835799928	2.45236569387367	4	1	0.305350599985104	0.184870235695045	0	0
2549	24	240	-2.00768803185558	0.377901724997033	4	0	0.496800099965185	0.184001091620568	0	0
2549	17	170	-2.49859688387047	0.0322214631137415	3	0	0.407727600017097	0.185177347738747	1	0
2549	24	242	2.97645765513187	-0.822885100923884	4	1	0.315726600005291	0.186310025480681	0	0
2549	16	161	1.52716309549504	-1.79661098285053	4	1	0.291689499979839	0.185503652080611	0	0
2549	16	161	-0.300955139259226	-2.98809717919565	4	1	0.205253100022674	0.184682663664588	0	0
2549	22	222	-1.37813102661179	1.66089187671081	2	1	1.50875369994901	0.183867027730069	0	1
2549	23	232	-0.260306705964643	-2.98582943339448	3	1	0.351259600021876	0.183055456548559	1	0
2549	21	212	-1.18403580979436	1.62451267786664	1	1	0.295588999986649	0.182292718871383	1	1
2549	17	171	-2.59320388414781	-0.150293741812103	3	1	0.32691269996576	0.181565894223917	1	0
2549	21	212	2.01690248360465	-1.56001800430442	1	1	0.318209499993827	0.18082884096909	1	1
2549	18	180	0.352872457273445	-2.78594846432708	2	0	0.279821799951605	0.180100526588059	0	1
2549	19	190	-1.14470928999567	1.99292247146329	1	0	0.238749700016342	0.181083870345864	1	1
2549	23	232	-1.60290584242262	1.34680973005781	3	1	0.245343399990816	0.182036295480658	1	0
2549	21	210	-3.04972657764492	-0.107384738649469	1	0	0.416888599982485	0.18135716643043	1	1
2549	24	240	2.61585674013191	-1.4257551696461	4	0	0.652329100004863	0.182287568830193	0	0
2549	16	160	0.946781347657198	-2.04180545610129	4	0	0.319837899995036	0.18329641491376	0	0
2549	24	240	-0.32766698337434	3.04203513991969	4	0	0.135112000047229	0.184315065625223	0	0
2549	22	222	-1.83808387604952	0.851549616669822	2	1	0.328800399962347	0.185275927323259	0	1
2549	21	210	-2.5341893766146	0.129479957523224	1	0	0.20246150001185	0.184581682740823	1	1
2549	16	160	2.19434454328832	-1.51292557975582	4	0	0.133454099996015	0.185513649343592	0	0
2549	18	180	-0.112334126774918	-3.04995231542958	2	0	0.126268099993467	0.186424305735303	0	1
2549	21	210	-1.64115317053188	1.38557225763225	1	0	0.25436920003267	0.187409663482158	1	1
2549	18	181	-2.37700753944149	0.27105217281492	2	1	1.80534890003037	0.188416552935201	0	1
2549	19	190	-1.234839991289	2.22937382358143	1	0	0.333147600002121	0.187705189402106	1	1
2549	24	240	-1.70978838293755	1.32913535344184	4	0	0.349539199960418	0.188685152835445	0	0
2549	22	222	-2.74748309928395	-0.405406395094343	2	1	0.22556439996697	0.189609997331303	0	1
2549	21	212	1.75779588950857	-1.53484886958723	1	1	0.257101199997123	0.188940233477711	1	1
2549	24	240	0.271366807286826	-2.77423468373611	4	0	0.465682100038975	0.188270226789705	0	0
2549	23	230	-0.637472072298337	2.58300822933883	3	0	1.48262780002551	0.189183126132511	1	0
2549	21	212	0.523598775598299	-2.57248222474105	1	1	0.197748199978378	0.190058421138587	1	1
2549	24	242	-0.924570778448158	2.32335227308492	4	1	0.402993199997582	0.189415012321856	0	0
2549	23	230	-1.7171852293224	1.15610609652104	3	0	0.918057799979579	0.188777816165072	1	0
2549	18	181	-1.75019458923411	1.52605845672795	2	1	0.315095199970528	0.189636944125873	0	1
2549	23	232	-2.04456777479589	1.00039542600345	3	1	0.98808449995704	0.189013511736423	1	0
2549	16	160	-1.83171869849472	1.43096282589327	4	0	0.390039100020658	0.188389781075552	0	0
2549	19	191	-2.15860757095568	0.666546959263981	1	1	1.2696231000009	0.189238650812005	1	1
2549	19	190	-1.42327665694344	1.32443554781201	1	0	0.381606500013731	0.188630069906753	1	1
2549	22	221	-2.5138311567928	-0.28987905405821	2	9	0.69187320000492	0.189454214891131	0	1
2549	22	222	-3.04779604753023	-0.519390848930325	2	1	0.129994600021746	0.190251935071848	0	1
2549	16	160	1.36135681655558	-1.60237552198453	4	0	0.853922199981753	0.189686761926847	0	0
2549	24	240	1.4621618144745	-2.2418975612066	4	0	0.613197800004855	0.190468005147693	0	0
2549	18	180	-0.218381731350695	-2.62477918227475	2	0	0.396702600002754	0.191307551922018	0	1
3051	23	230	-0.305682206060264	-2.94112720674837	3	0	1.9764470999944	0.26964680578831	1	0
3051	16	161	1.9882514692682	-1.50075127550352	4	1	0.73810339999909	0.289261778648977	0	0
3051	17	170	1.99657113512981	-1.63513085427139	3	0	1.47005930000159	0.276303187010588	1	0
3051	24	242	2.44944249735214	0.239387586962157	4	1	0.58006339998974	0.292075909329324	0	0
3051	23	230	2.79876598584152	-1.36855515779259	3	0	0.688298699998995	0.281321014167302	1	0
3051	16	161	0.790236345102155	-2.54293547700029	4	1	0.870792699992307	0.293890468536518	0	0
3051	19	191	0.189424813015084	-2.81815878949639	1	1	0.643885500001488	0.284718044135146	1	1
3051	16	161	-0.695452770924732	2.46341921028278	4	1	0.738226400004351	0.27696020985766	0	0
3051	18	181	-0.625588810206135	2.75246356354288	2	1	0.695228199998382	0.270208664257485	0	1
3051	18	181	-0.81486057085578	2.73743550849933	2	1	0.539077900000848	0.264195731930594	0	1
3051	19	191	-0.516246407731697	-3.06001196400414	1	1	0.542440899997018	0.258744516310504	1	1
3051	18	181	-0.628687949761317	3.13739827087472	2	1	0.808278999989852	0.253734003895077	0	1
3051	19	191	-0.581478262723898	3.06232271943547	1	1	0.462638700002572	0.249056138552563	1	1
3051	17	171	-0.920543077406067	2.51875819982324	3	1	1.63310449999699	0.244638987315077	1	0
3051	23	230	1.70097281796574	-1.98286714130065	3	0	0.86412329999439	0.240433933991382	1	0
3051	24	240	0.289598389304077	-2.6827883876844	4	0	0.883691199996974	0.24606131029516	0	0
3051	22	222	0.307999279763705	-2.46248136493507	2	1	0.831542900006752	0.251464815654434	0	1
3051	21	210	-0.204132399361982	-2.92638940408388	1	0	0.639210800000001	0.247889331505553	1	1
3051	21	212	-0.478004726972866	2.82887118807227	1	1	1.89493619999848	0.252746716627816	1	1
3051	23	230	0.785398163397448	-2.30856014212271	3	0	0.710544000001391	0.24940131097053	1	0
3051	18	181	-0.334942610151872	3.12210386541616	2	1	0.362859100001515	0.253843199741629	0	1
3051	18	181	-1.12301921711068	2.34175293980456	2	1	0.684493699998711	0.250675858311058	0	1
3051	22	222	-0.776201839082306	2.60831999761093	2	1	0.778299799989327	0.24762374839272	0	1
3051	18	181	-0.739034735522116	2.61614370563956	2	1	0.727713399988716	0.244781103463647	0	1
3051	21	212	-0.757721460763236	2.96705972839036	1	1	0.643154100005631	0.242011281659341	1	1
3051	16	161	-0.625085871086135	2.53288794137649	4	1	0.372814299989841	0.239405192068836	0	0
3051	18	181	-1.2852044887988	2.42399114440328	2	1	0.809502699994482	0.236859879992978	0	1
3051	16	161	-1.03350324059037	1.84016842415848	4	1	0.978740000005928	0.23442496447178	0	0
3051	24	242	-0.419869580932841	-3.11189672191752	4	1	0.487630899995565	0.232154962747638	0	0
3051	24	240	-1.04939065143763	2.06213546219046	4	0	0.739223900003708	0.22985365914006	0	0
3051	16	161	-0.737210512705359	2.64628091217486	4	1	0.264171399991028	0.233020853011794	0	0
3051	17	171	-1.19933180873222	2.24197085650771	3	1	0.343783400006942	0.230844488107354	1	0
3051	19	191	-1.37884051862485	2.45094761982475	1	1	0.306670599995414	0.228771403819494	1	1
3051	23	230	-1.19608008371287	2.58958154133112	3	0	0.502618400001666	0.226812678356508	1	0
3051	19	191	-1.37514073605378	2.01597061618023	1	1	1.21815760000027	0.229532326253148	1	1
3051	23	230	-0.18080573190308	2.98235670071513	3	0	0.400179200005368	0.227660416364169	1	0
3051	17	171	-0.64411578429063	2.39461905787324	3	1	0.938265599994338	0.230218998243821	1	0
3051	22	222	-0.658663980013583	2.7042479686353	2	1	1.14223380001204	0.228415515299735	0	1
3051	21	212	-0.20297916125576	-2.96992446927372	1	1	0.463303900003666	0.22661230530855	1	1
3051	23	230	-0.586048816136232	2.93138876557588	3	0	0.476271999999881	0.224834188540638	1	0
3051	19	191	-0.719003438166366	2.60453826699847	1	1	0.329997900000308	0.22729335848739	1	1
3051	17	171	-1.41309191422407	1.81381190201653	3	1	0.387465699997847	0.225595105762918	1	0
3051	19	190	-1.77693252749422	1.59763405298134	1	0	1.38148789999832	0.22396402332955	1	1
3051	24	242	-0.426774671155856	3.12275816525892	4	1	0.538437900002464	0.226294475241273	0	0
3051	21	210	-0.559310331116295	2.64733346455519	1	0	0.716401700003189	0.224701006191732	1	1
3051	17	171	-0.29120581220907	-2.81651791174791	3	1	0.484708400006639	0.226920226093822	1	0
3051	19	190	-0.663678027889966	2.49448719005967	1	0	0.993157899996731	0.225384263724551	1	1
3051	22	220	-0.641824799051444	2.60838656100804	2	0	1.51815699999861	0.227489982743408	0	1
3051	16	160	1.03128269479543	-2.43595834977442	4	0	0.74342319999414	0.229460403646658	0	0
3051	24	240	-0.207163613323924	-2.95872220141872	4	0	1.40370080000139	0.231547742522696	0	0
3051	21	210	2.63297205355639	-1.49621690168279	1	0	0.49350680000498	0.233520253293898	1	1
3051	24	240	0.609562753681602	-2.30987038130645	4	0	0.865162899994175	0.235415296088761	0	0
3051	21	212	0.49055885286001	-2.67944259242916	1	1	0.413187400001334	0.237439343321163	1	1
3051	24	242	-0.694971938867137	2.8278356408113	4	1	0.245996300000115	0.236023530702118	0	0
3051	19	191	-1.68484646928435	1.1804543824413	1	1	0.427448700007517	0.234682966414283	1	1
3051	24	242	-1.66696753047622	1.61632665510779	4	1	0.502444400000968	0.233412053261734	0	0
3051	16	161	-2.47738753486718	0.150555558478744	4	1	0.424693799999659	0.232120847192246	0	0
3051	19	191	2.78025931324081	0.217396506557774	1	1	0.354605600005016	0.230832155751915	1	1
3051	21	210	-3.06998121183161	-0.37883680401944	1	0	0.672570000009728	0.22959910364926	1	1
3051	23	230	2.75970180349746	-0.978403962158566	3	0	0.401282499995432	0.231360962649968	1	0
3051	16	161	1.31526008224453	-2.02842801833241	4	1	0.350300000005518	0.233042586955017	0	0
3051	17	171	-0.369018770426638	-2.92575298971829	3	1	2.971830399998	0.231847900540483	1	0
3051	16	161	-1.68178715399339	1.07249749203433	4	1	0.652188699998078	0.230651116211197	0	0
3051	24	242	-2.09219510753774	1.39459002743248	4	1	0.285897399997339	0.229515016796145	0	0
3051	22	220	-2.4178961759411	1.22267389761333	2	0	0.64668590000656	0.228435299013892	0	1
3051	17	171	-1.63717466089249	1.70553732096692	3	1	0.191620699988562	0.22990709239068	1	0
3051	21	210	-2.3942659847141	1.05215469936794	1	0	0.81974099999934	0.228846328986827	1	1
3051	22	222	-1.65749296811586	1.90636618428843	2	1	0.259414100000868	0.230387764195229	0	1
3051	23	230	-1.88881636726196	1.27598854650134	3	0	0.561091099996702	0.229338652494075	1	0
3051	22	220	-2.31946942484876	1.35004562349387	2	0	0.638877799996408	0.230850148202556	0	1
3051	17	171	-1.75752534936083	1.61373381180979	3	1	0.261966599995503	0.23234630946555	1	0
3051	18	181	-2.39659762537929	0.88845040649291	2	1	0.992318999997224	0.231297450028521	0	1
3051	17	171	-1.15044989573496	2.32406456532609	3	1	0.487853799990262	0.230258304935286	1	0
3051	22	220	-1.37873943448954	1.58705715833522	2	0	0.690743700004532	0.229280761266681	0	1
3051	17	170	-1.40888929819962	1.40220604745718	3	0	0.73093499999959	0.230692527447574	1	0
3051	23	230	-2.64602724103053	-0.182396052537056	3	0	0.424833500001114	0.232106453094528	1	0
3051	22	222	2.1476955765559	-1.57532512525317	2	1	0.358109599997988	0.233434671323261	0	1
3051	22	222	0.246028340341369	-2.63690035056669	2	1	0.386776200000895	0.232474749390775	0	1
3051	23	230	-0.545028615766737	2.50858517861275	3	0	0.57393110000703	0.231516940860572	1	0
3051	19	191	-0.883483741947636	3.14159265358979	1	1	0.183365899996716	0.232822747989124	1	1
3051	23	232	-1.14788029288753	1.9518390386172	3	1	1.9072285000002	0.231892830339657	1	0
3051	16	161	1.33630116962511	-2.17272488618964	4	1	0.380356200010283	0.230951081109615	0	0
3051	24	242	-0.414549080417776	2.58199646216911	4	1	0.17706729999918	0.2300433929934	0	0
3051	24	242	-1.84661471177224	0.86532008821142	4	1	0.381051599993953	0.229183758179284	0	0
3051	18	181	2.94689563374222	0.239094662131613	2	1	0.383917099999962	0.228356479206968	0	1
3051	21	212	2.27139929025032	-1.46148518268611	1	1	1.54327219999686	0.22751029602558	1	1
3051	23	232	-2.99277450458986	-0.267161256819988	3	1	0.276186000002781	0.226668464989044	1	0
3051	19	191	1.8921701055546	-1.84024394507605	1	1	0.436680500002694	0.22581294811985	1	1
3051	21	210	0.0317332591271696	-2.69592136566604	1	0	0.526014400005806	0.224977685664523	1	1
3051	18	181	-0.510245004236228	2.79826936712228	2	1	0.408565799996722	0.226165097145002	0	1
3051	22	222	-0.473953797682802	2.51745494959714	2	1	0.756403599996702	0.225331050316343	0	1
3051	23	230	-0.958936897567232	2.72414815030457	3	0	0.933494199998677	0.224542959482932	1	0
3051	18	181	-0.512432972352556	2.76503189031704	2	1	0.194258800009266	0.22567612800941	0	1
3051	21	212	-1.74723762075064	1.01678102481329	1	1	0.875484200005303	0.224888034948397	1	1
3051	17	171	-1.61938020986514	1.79161614940515	3	1	0.367666499994812	0.224140220148029	1	0
3051	21	212	-2.32118200357208	0.489393830458711	1	1	0.433670300000813	0.223420522596229	1	1
3051	16	161	-2.86631956277173	0.437231967252188	4	1	0.831444700001157	0.222685889048549	0	0
3051	17	171	-2.69195011102192	-0.0973971899465216	3	1	0.333332099995459	0.221957770311613	1	0
3051	24	240	2.44262586702556	-0.375681471610325	4	0	0.587191099999472	0.221225407723592	0	0
3051	24	242	2.10302585144152	-1.24022202383357	4	1	0.593941300001461	0.222227230216207	0	0
3051	17	171	1.59301651422507	-1.76488304326441	3	1	0.556287200000952	0.221514067746255	1	0
3051	17	171	0.69606377514371	-2.35209752001557	3	1	0.502988299995195	0.220786589098047	1	0
3051	18	181	-0.261054108769764	3.08414638792415	2	1	0.676033900002949	0.220064083371247	0	1
3051	21	212	-0.703723020358047	2.30449116282135	1	1	0.375473799998872	0.219380557691585	1	1
3051	18	180	-1.13422613329311	2.0616701789183	2	0	0.609905000004801	0.218725538054386	0	1
3051	19	191	-1.32133269446311	1.8906849404583	1	1	0.275950199997169	0.219682836396667	1	1
3051	16	160	-1.81494521034279	1.09927842408027	4	0	0.520852300003753	0.219030983405227	0	0
3051	23	230	-2.87639467185218	0.317209355313921	3	0	0.416411600002903	0.219978155444301	1	0
3051	16	161	2.57732601192561	-0.381618243532874	4	1	0.359590300009586	0.220956322718519	0	0
3051	19	191	1.59568801170658	-2.21189232273718	1	1	0.320926300002611	0.22026768127686	1	1
3051	24	240	-2.43101345591034	1.23133150175081	4	0	0.680368799992721	0.203046421128985	0	0
3051	19	190	-2.21109694428686	0.704566094353471	1	0	0.645098500011954	0.216774725644144	1	1
3051	17	171	-1.26554016109059	2.05919518470591	3	1	0.456662299999152	0.230084758728305	1	0
3051	23	232	-1.37878349704134	1.88791935880821	3	1	0.815318799999659	0.22098978649674	1	0
3051	19	191	-1.28873015627807	2.45750104941005	1	1	0.61108790000435	0.213334825787523	1	1
3051	24	240	-0.9910319075145	2.83542048819757	4	0	0.47162360000948	0.206642292264578	0	0
3051	18	180	-0.941146612749145	2.12269773891202	2	0	0.923245099998894	0.214815507899742	0	1
3051	23	232	-1.19039988318509	2.13645122894728	3	1	0.17017909999413	0.223047947863357	1	0
3051	23	230	-1.83842362805884	1.73397041330801	3	0	0.823141200002283	0.217314543192946	1	0
3051	16	160	-0.947284782472047	2.36648354910148	4	0	0.724465299994336	0.224327987773881	0	0
3051	16	161	-1.23033332223505	2.26967709594112	4	1	0.323993500001961	0.231652412388656	0	0
3051	17	171	-1.64238092479045	1.56890151819804	3	1	0.380361299990909	0.226619215147735	1	0
3051	17	170	-1.29577291381538	1.92625352375036	3	0	0.655934399997932	0.222092706828418	1	0
3051	22	220	-1.73544994213587	2.30836081029977	2	0	1.46009480000066	0.227838108270697	0	1
3051	24	240	0.185552315588806	-3.05749478113665	4	0	1.07334050000645	0.233552027643316	0	0
3051	19	191	-0.342629765356947	3.00869331689269	1	1	0.247172800009139	0.23926682430042	1	1
3051	19	191	-0.928161844585363	2.30669460594461	1	1	0.451681799997459	0.235031738540054	1	1
3051	18	181	-1.6621019488264	1.18426529349982	2	1	0.872865500001353	0.231300183937822	0	1
3051	24	242	-1.54694653963414	1.903249300775	4	1	0.268628099991474	0.227815465224217	0	0
3051	22	222	-1.7054753438593	1.78268747009722	2	1	1.25081959999807	0.224522372442959	0	1
3051	23	232	-0.86418179599236	2.68577124439184	3	1	0.262297900000704	0.221559506428125	1	0
3051	17	171	-1.55398419522159	1.87966077307479	3	1	0.349508899991633	0.218707859251956	1	0
3051	21	212	-1.28339194269159	2.17773228971355	1	1	0.295455600004061	0.216109248185255	1	1
3051	16	161	-1.9971019267656	1.01961068209237	4	1	0.351241500000469	0.213582475902299	0	0
3051	16	161	-2.97728485099133	-0.739654622072297	4	1	0.728025599993998	0.211258653025385	0	0
3051	23	232	2.2197213916043	-1.58990858589959	3	1	0.309238700006972	0.208971954060206	1	0
3051	22	220	-0.0682647730787913	3.06561302053767	2	0	0.763362700003199	0.206861838141209	0	1
3051	21	210	-0.783944137454245	2.78821734824773	1	0	0.527492599998368	0.209742392704034	1	1
3051	21	212	-0.887402961902894	2.7328966316379	1	1	0.490794099998311	0.2127074929877	1	1
3051	18	181	-0.883929601844851	2.40528187540469	2	1	0.224969399991096	0.210630937346451	0	1
3051	21	210	-1.35822462536679	1.75359116561324	1	0	2.10037329999614	0.208684645722316	1	1
3051	17	171	1.02808312392573	-2.06662910368357	3	1	0.238850399997318	0.211431932327529	1	0
3051	22	222	-0.52574269108949	2.8672346235715	2	1	0.671168399989256	0.209543971315819	0	1
3051	24	240	-1.08293282994135	2.24399475256414	4	0	1.01420580000558	0.207795047661514	0	0
3051	21	212	-0.555004793159219	2.73461360528384	1	1	0.808129400000325	0.210155546189112	1	1
3051	21	210	-0.529305027314841	2.70851434428137	1	0	0.753082800001721	0.208464580777212	1	1
3051	24	240	-0.486266967672884	2.6894692664065	4	0	1.72443620000558	0.210718276550095	0	0
3051	24	242	-0.227166868248852	2.5317190797395	4	1	0.650177899995469	0.213049235598828	0	0
3051	21	212	-1.28040409315299	1.67942439330212	1	1	0.35295459999179	0.211392051410404	1	1
3051	18	181	-2.07100255119175	0.903538681357353	2	1	1.07596370000101	0.209785887490269	0	1
3051	19	190	-1.44492423230353	1.67758291918665	1	0	0.914016199996695	0.208291301716699	1	1
3051	17	170	-1.01087845300052	2.09650638777867	3	0	0.683240400001523	0.210299623515729	1	0
3051	23	230	-1.63844284199501	1.25194227789382	3	0	0.94238619999669	0.212412735435711	1	0
3051	21	212	-1.30153271459867	1.91136721180795	1	1	0.456671599997208	0.214416379124958	1	1
3051	23	232	-1.77542761246217	1.34088447957722	3	1	0.575411899990286	0.212990471848117	1	0
3051	24	240	-2.3108753280004	0.923997839291116	4	0	1.00062609999441	0.211561017483967	0	0
3051	22	220	-1.60753611609399	1.18132743730756	2	0	0.710989300001529	0.213463132099365	0	1
3051	16	161	-1.9074169766835	1.22807712822146	4	1	0.631341100001009	0.215459125025337	0	0
3051	16	161	-2.23284018246629	1.04497183907928	4	1	0.617783800000325	0.214092803697461	0	0
3051	24	240	-2.28815423172774	1.20937416310758	4	0	1.49539680000453	0.212807747120962	0	0
3051	16	160	-2.19261371291141	-0.236598316928115	4	0	1.34288450000167	0.214554875022046	0	0
3051	21	212	3.04858497634536	-0.491098405578174	1	1	0.242100600007689	0.216431981992012	1	1
3051	18	181	1.51652084395849	-2.07889502310639	2	1	0.343648199996096	0.215115375475036	0	1
3051	19	191	-0.401148869384888	2.77571848116724	1	1	0.198718500003451	0.213880263678579	1	1
3051	17	171	-1.19563660885367	2.29977478176129	3	1	0.405648700005258	0.212709472719995	1	0
3051	19	191	-1.88577599590573	1.19708656239302	1	1	1.98117340001045	0.211519591425863	1	1
3051	19	190	1.19139927584591	-2.76243466972698	1	0	0.631500000003143	0.210338879109329	1	1
3051	17	171	0.113695734129916	2.98301702440859	3	1	0.441101799995522	0.211960805423893	1	0
3051	18	181	-1.09156129985338	2.47082016809359	2	1	0.780134599990561	0.210818557711695	0	1
3051	23	230	-0.433950835701468	2.68192804427508	3	0	0.641819500000565	0.209712713547968	1	0
3051	24	240	-0.830351250271646	2.1865484868985	4	0	0.669368700007908	0.211271191714538	0	0
3051	17	171	-1.14429665547994	1.82864402572161	3	1	0.301223100002971	0.212757124177641	1	0
3051	22	220	-2.38091618998538	0.846096382114347	2	0	0.674997499998426	0.211690519286668	0	1
3051	17	171	-2.2666219648826	0.787849978683809	3	1	0.479251899989322	0.213119287052567	1	0
3051	19	191	-2.84696726726029	0.786112811407819	1	1	0.711511599991354	0.212082399289186	1	1
3051	21	212	-2.79415564826964	0.466408241254052	1	1	0.361694799998077	0.211055901598306	1	1
3051	22	220	2.85175324652478	-0.326095038869731	2	0	1.28388489999634	0.210041050208581	0	1
3051	19	190	-1.96541447617095	1.37208986624928	1	0	0.839229399993201	0.211455898583677	1	1
3051	22	222	-1.88385046032744	1.36073717303416	2	1	0.588134999998147	0.212796711244218	0	1
3051	18	181	-1.7569121020661	1.47821799255868	2	1	0.382014100003289	0.211830573211823	0	1
3051	21	212	-2.60068778019271	0.264590426048607	1	1	0.990311100002145	0.210865235502598	1	1
3051	23	232	-2.40999813314281	0.702516950174602	3	1	0.210875799995847	0.20992197219432	1	0
3051	16	160	3.13369920471143	0.460430022510032	4	0	1.1513649999979	0.209034911450625	0	0
3051	16	161	-2.61835283250425	-0.400154628995792	4	1	0.372085700000753	0.210315633104678	0	0
3051	22	222	2.02011713655251	-1.659792963834	2	1	1.04458250000607	0.209433939580275	0	1
3051	22	220	1.37727979818864	-1.72109902321731	2	0	1.18029580000439	0.208595824147877	0	1
3051	18	181	1.98637472461933	-1.8325548572132	2	1	0.277405799992266	0.209817896137531	0	1
3051	17	170	-0.314542997879878	2.92763628671648	3	0	0.658347799995681	0.20898764096957	1	0
3051	16	160	-0.864897822272327	2.48485384703251	4	0	0.431627800004208	0.210189181006383	0	0
3051	24	240	-0.969175493227133	2.91988238642567	4	0	1.55438010000216	0.211412600177398	0	0
3051	19	190	0.508144266283119	-2.52026839223048	1	0	0.800151700008428	0.212570798643843	1	1
3051	16	161	-0.0647499784565144	3.03113334622469	4	1	0.256053999997675	0.213687528135047	0	0
3051	21	210	-1.06256295984228	2.26024086841981	1	0	0.528253399999812	0.212895077179017	1	1
3051	16	161	-1.33178498228235	1.89112229529069	4	1	0.531423300009919	0.213984649530808	0	0
3051	22	222	-1.91672457577888	1.16443298052874	2	1	0.404381200001808	0.213204355415253	0	1
3051	16	161	-2.14192297914947	0.945819915921183	4	1	0.330190499997116	0.21240959161925	0	0
3051	18	180	-3.03339834031038	-0.694950584395868	2	0	0.575125499992282	0.211622019721737	0	1
3051	23	230	2.19252952149423	-1.25614315308959	3	0	0.497219299999415	0.212686452227785	1	0
3051	24	242	1.0336415958413	-2.37356520836495	4	1	0.373774599996977	0.213717385814592	0	0
3051	16	160	-0.573478842289517	2.76256965931341	4	0	1.04709849999927	0.212983963680125	0	0
3051	21	212	-0.674953100085824	2.11303956918008	1	1	0.368517700000666	0.213992122300862	1	1
3051	18	180	-2.04939446697567	0.796806181413277	2	0	0.476416899997275	0.213268815530519	0	1
3051	17	171	-2.71360756744857	0.51166690001496	3	1	0.463745600005495	0.214257354559999	1	0
3051	18	181	2.28249761158937	-1.99444865602812	2	1	0.492098100003204	0.213542380717591	0	1
3051	24	240	-0.358084727387094	2.56210716930069	4	0	0.880181100001209	0.212849185208977	0	0
3051	17	171	-0.599055802990885	2.0999358301773	3	1	0.422218699997757	0.213805879317216	1	0
3051	23	232	-2.15477350048919	0.541530240516049	3	1	0.320833199992194	0.213122532678722	1	0
3051	19	191	3.03759015706684	-0.0334185980895234	1	1	0.415554300008807	0.212423077880888	1	1
3051	17	170	2.03771448959551	-1.39226205638211	3	0	0.390938600001391	0.211727968174206	1	0
3051	19	191	0.762239835074861	-2.96794154311697	1	1	0.192164799998864	0.212667852541932	1	1
3051	19	190	-1.18253920858567	1.91484242492033	1	0	0.816299499987508	0.211988091943718	1	1
3051	21	210	-1.14951608495451	2.4471793639814	1	0	0.591957999989972	0.212902685103949	1	1
3051	22	222	-1.09742577042701	2.55429194980298	2	1	0.445617999997921	0.213795663129035	0	1
3051	22	220	-0.955641619072841	2.11851902503856	2	0	0.853582299998379	0.213157230449897	0	1
3051	23	230	-0.886146726496983	2.69505181100407	3	0	0.551879100006772	0.214033901563011	1	0
3051	21	210	-0.777002379510278	2.06488317140493	1	0	0.858476099994732	0.214984456811305	1	1
3051	18	181	-0.903733700630975	2.21815481298916	2	1	0.436366199995973	0.21596886131809	0	1
3051	24	240	-1.97242720430114	0.824236534114904	4	0	0.636377899994841	0.215273249133043	0	0
3051	23	232	-2.136569219382	0.714298961237258	3	1	0.443740399990929	0.21624295151735	1	0
3051	23	232	-3.04932643387384	-0.679550056171236	3	1	0.360376999989967	0.215557471629118	1	0
3051	22	220	-1.55040739008755	1.88953628618098	2	0	0.406506600003922	0.22509112443749	0	1
3051	22	222	-1.71246894507741	1.62974453331921	2	1	0.350000599995838	0.245452264011073	0	1
3051	17	171	-1.94982173627435	1.65470638698693	3	1	0.347604800001136	0.231867234455333	1	0
3051	22	220	-2.46218703361815	0.0652724760908448	2	0	0.508315200000652	0.221283713962239	0	1
3051	18	181	2.62225077860611	-1.32478387131487	2	1	0.451390399990487	0.233665111948726	0	1
3051	17	171	0.73351536900445	-2.2454654869204	3	1	0.503439199994318	0.224966125337164	1	0
3051	16	161	0.288093649455833	-2.81876996738519	4	1	0.387962399996468	0.217877900767213	0	0
3051	21	210	-0.699622761689129	2.60085791806282	1	0	0.588829400003306	0.211578129610311	1	1
3051	18	180	-0.826585835677796	2.22056348205544	2	0	0.781187300002784	0.21934659095953	0	1
3051	18	181	-0.94928076395564	2.24640765014754	2	1	0.406757000004291	0.227229755261918	0	1
3051	23	232	-1.15618432520059	2.46891367105031	3	1	0.199052800002391	0.221803085956406	1	0
3051	19	190	-1.54177055973078	1.87862315455425	1	0	0.438244300006772	0.216977673501016	1	1
3051	17	171	-1.98820251999655	0.925905174280478	3	1	0.590021999989403	0.223061487382773	1	0
3051	17	170	-2.26529449104119	1.20750642742603	3	0	0.625342100000125	0.218670951555504	1	0
3051	23	232	-2.3412293295086	0.15826663242266	3	1	1.31962989999738	0.224435591896426	1	0
3051	17	171	-2.60362923855003	0.644271930911969	3	1	0.286695400005556	0.220567585677039	1	0
3051	22	222	2.71821395613336	-0.997434635897967	2	1	0.906719000005978	0.216983629270854	0	1
3051	21	210	2.75039051883528	-2.60285313677585	1	0	2.28643210000882	0.213610037578446	1	1
3051	16	161	-1.43635708216727	-0.840051263206921	4	1	0.259349299987662	0.218161630335519	0	0
3051	22	220	-0.432150723855522	0.754668298951506	2	0	1.22821670000849	0.21500505421412	0	1
3051	24	242	-1.76304900573706	1.12506201251471	4	1	0.272475100005977	0.219155004571994	0	0
3051	19	191	2.70062555122704	-0.301070341410232	1	1	0.257973999992828	0.2163319822148	1	1
3051	17	171	1.49401340775521	-1.36477819251082	3	1	0.238969500001986	0.213608980330691	1	0
3051	16	161	0.858641894560769	3.01989537719535	4	1	0.219157800005632	0.211119665856027	0	0
3051	18	181	-1.71103725017617	0.941013184117222	2	1	0.241895700004534	0.208693159254214	0	1
3051	21	210	-2.96227085722437	0.703535196933937	1	0	0.905620599995018	0.206456342057817	1	1
3051	16	161	-1.95256888862343	0.56493552104027	4	1	0.275607399991713	0.209523813344385	0	0
3051	18	181	2.0943951023932	-1.66508973536388	2	1	0.425192199996673	0.207399579532471	0	1
3051	19	190	0.947014391966598	-2.65506269176746	1	0	1.79088190000039	0.205288272193415	1	1
3051	17	171	1.77784876630304	-2.05982136780527	3	1	0.501734000004944	0.208138909336701	1	0
3051	24	240	-0.336043365140437	-3.03487986284751	4	0	0.585415900000953	0.206138198358653	0	0
3051	16	161	-0.944890190604976	2.36135479349982	4	1	0.362780499999644	0.208797259815358	0	0
3051	17	170	-1.48053039472248	1.84866282503659	3	0	0.782041200000094	0.206976259785734	1	0
3051	23	232	-1.21103241093652	1.93275490705965	3	1	0.437600100005511	0.209470165239607	1	0
3051	23	230	-1.68271903663791	1.48867460559427	3	0	1.70773259999987	0.207721794268825	1	0
3051	19	191	-0.637612050103294	2.46406415849097	1	1	0.291556099997251	0.210083088365668	1	1
3051	16	161	-1.24450526403069	1.99363771638617	4	1	0.20251640000788	0.208393170723491	0	0
3051	16	161	-2.16043069720702	1.03945487059625	4	1	0.48938640000415	0.206721614869617	0	0
3051	16	161	-2.37154567714807	0.685438397146864	4	1	0.374682599998778	0.205099743972757	0	0
3051	18	180	2.14913497438756	-2.24016212788429	2	0	0.633937800012063	0.20358878509197	0	1
3051	22	220	-0.277502601256395	2.64172191918175	2	0	1.14627930001006	0.205616753820362	0	1
3051	22	222	-0.46934208846175	3.11295834554926	2	1	0.280103899989626	0.207736781288565	0	1
3051	18	180	-1.17323022389948	2.12076338605642	2	0	0.789830499998061	0.206243226722336	0	1
3051	17	171	-0.96620179217054	1.99975642389606	3	1	0.492006599990418	0.208247630255361	1	0
3051	22	220	-1.8019682238205	1.28731928268117	2	0	0.804152099997737	0.206812760476412	0	1
3051	23	230	-1.54409976619153	2.2885231079675	3	0	0.893434000012348	0.208718573050932	1	0
3051	21	210	-0.801121013931626	3.10007380794764	1	0	0.720863099995768	0.210721965733584	1	1
3051	16	161	-0.637778327594766	2.59394163741631	4	1	0.36555670000962	0.212672172191806	0	0
3051	19	190	-1.08509521702627	1.97590485959725	1	0	0.947887199989054	0.211287827094681	1	1
3051	18	181	-1.1998919718094	2.29679462909506	2	1	0.24328740000783	0.213141146997483	0	1
3051	19	191	-0.082487488794416	1.79352843752928	1	1	0.441258899998502	0.21180540638547	1	1
3051	21	210	-2.78532982062556	1.21281523856659	1	0	0.410102099995129	0.210489701670724	1	1
3051	18	180	-2.74122729203895	0.550935257858451	2	0	0.726449099995079	0.212282973583058	0	1
3051	22	222	-1.88321853710222	1.56590288029398	2	1	0.388091500004521	0.213984861806002	0	1
3051	22	220	-2.44977555435112	0.373183127335515	2	0	0.592083199997433	0.212780078349044	0	1
3051	17	171	-2.66191210704513	0.874463934504376	3	1	0.513890100002754	0.21442154028301	1	0
3051	24	240	-2.67611266633903	0.0109336171238624	4	0	0.52566480000678	0.213243663747086	0	0
3051	16	161	-3.06406575213925	-1.09592170907057	4	1	0.359192500007339	0.214834345426792	0	0
3051	19	191	0.59155521243127	-2.66201796247677	1	1	0.664340900009847	0.21367846268796	1	1
3051	24	242	-0.49821253609657	2.91030975884699	4	1	0.370376300008502	0.212576514566278	0	0
3051	18	181	-1.11241576245982	2.43021107103608	2	1	0.327364900003886	0.211451580226774	0	1
3051	23	232	-1.46287440012499	2.25102721475166	3	1	0.348697399997036	0.210333496261506	1	0
3051	24	240	-0.999694760854283	2.83097210336001	4	0	0.656323400005931	0.209278868792373	0	0
3051	19	191	-0.712030358042989	2.9995525602094	1	1	0.41898429999128	0.210787492829421	1	1
3051	18	181	-0.651616962324471	2.70282272990407	2	1	0.340421099986997	0.209739378945245	0	1
3051	16	161	-0.943755007537963	2.76676548581832	4	1	0.54329269999289	0.208753972584529	0	0
3051	23	230	-0.758633013357886	-3.07048102312082	3	0	1.63269120000768	0.207808406338216	1	0
3051	21	210	1.47361545168385	-2.10479553899045	1	0	0.642292499993346	0.209109568559835	1	1
3051	21	210	-0.221109834398996	-2.96858403341394	1	0	0.743266500008758	0.210507365984092	1	1
3051	22	220	-0.80836826756041	2.22299831043488	2	0	1.28550269998959	0.211901952083276	0	1
3051	16	160	-0.63703971349056	2.76412970647512	4	0	1.33469220000552	0.213220098763589	0	0
3051	23	232	0.342287872721218	-2.79010040109792	3	1	0.508256200002506	0.214511526094524	1	0
3051	23	232	-0.664560776064911	2.79033417850249	3	1	0.200133100006497	0.213576010427228	1	0
3051	24	240	-1.4581591040036	2.09302978615956	4	0	0.634651499989559	0.212676184875566	0	0
3051	21	212	-1.20100022234619	2.12159503878791	1	1	0.277118300000438	0.213915093196518	1	1
3051	24	242	-1.26035844868372	2.37245730234552	4	1	0.143699199994444	0.213031896135724	0	0
3051	22	220	-1.5363336138064	1.73735242725944	2	0	0.989247900011833	0.212132342401196	0	1
3051	16	161	-1.2873535864577	2.07076475385075	4	1	0.280685199992149	0.213331386624734	0	0
3051	21	212	-1.78539670629039	1.61107315568707	1	1	0.376686799994786	0.212451917141202	1	1
3051	19	191	-2.05573102442099	1.43655513127524	1	1	0.17768179999257	0.211583769883544	1	1
3051	24	240	-2.58209638781145	0.180955736846772	4	0	0.525457300012931	0.21070899974633	0	0
3051	17	171	2.23178742111019	-1.68313283459355	3	1	0.21923409998999	0.211909096754943	1	0
3051	24	242	-0.166114706462063	3.08277428893007	4	1	0.501863600002252	0.211063632737632	0	0
3051	17	171	-0.985163367657774	2.17245455288377	3	1	0.490170899996883	0.210219884107515	1	0
3051	21	212	-1.25259990191552	2.3592825563656	1	1	0.594153300000471	0.209426217038615	1	1
3051	24	240	-1.11678076105528	2.02541124642884	4	0	0.923040299996501	0.208669812291692	0	0
3051	19	191	-0.897770290036815	2.56776692579875	1	1	0.310782800006564	0.209773220537485	1	1
3051	23	232	-1.14322044310293	2.50551710397408	3	1	0.277117899997393	0.209022483526421	1	0
3051	16	160	-1.19265154968622	1.79016615864039	4	0	0.70200279999699	0.208300479544828	0	0
3051	19	191	-1.80571913220648	1.22959876400748	1	1	0.692378000007011	0.209289589500955	1	1
3051	24	242	-2.33808848745009	0.16683294320534	4	1	0.345042400003877	0.208576781380425	0	0
3051	21	210	1.97889537248181	-2.08503122801341	1	0	0.403605700004846	0.207884350873973	1	1
3051	19	191	-0.538476533360821	2.8343068856711	1	1	0.948242899990873	0.208842393799506	1	1
3051	21	210	-0.490242096843967	-2.86713257359721	1	0	0.762722600004054	0.208160682765634	1	1
3051	22	220	-0.411058433490639	2.85566840752929	2	0	1.37340599999879	0.209098484379572	0	1
3051	21	210	-0.439583742929151	1.76292486194772	1	0	1.25572390000161	0.210111649650438	1	1
3051	24	242	-1.53370505631472	0.671364866260547	4	1	0.128025700003491	0.211155626757724	0	0
3051	23	232	1.82848195928608	-2.45414257492029	3	1	1.26416959999187	0.210418476786829	1	0
3051	16	160	0.673198425769241	-2.56506416261969	4	0	1.32374829999753	0.209720912982741	0	0
3051	23	232	0.675482389893989	-2.36341327115971	3	1	0.252849399999832	0.210719607167062	1	0
3051	18	181	-0.885428603028132	2.26560991114397	2	1	0.362391899994691	0.210020098714836	0	1
3051	17	171	-1.35779653581874	1.93556283782886	3	1	0.164686800009804	0.209358670411774	1	0
3051	22	220	-1.75892079070905	1.61830333765406	2	0	1.20897230000992	0.208724882455181	0	1
3051	23	232	-0.928594166210719	2.7525932940605	3	1	0.333715599990683	0.209651442608891	1	0
3051	18	181	-1.48511048439089	1.42396101798581	2	1	1.40484970000398	0.209021037145966	0	1
3051	24	242	-1.02991377993696	2.22679939047552	4	1	1.56505379998998	0.208412414973759	0	0
3051	19	191	1.23224880385953	-2.18184859839549	1	1	0.305925599997863	0.207789929758729	1	1
3051	21	210	-0.374181764459129	2.54883932272379	1	0	1.01726369999233	0.207172545204861	1	1
3051	18	181	-0.601150281690783	2.95107026040435	2	1	0.169251700004679	0.20800442065051	0	1
3051	17	171	-1.5473966114512	1.4918978811568	3	1	0.167830399994273	0.20739904025721	1	0
3051	22	221	1.64023415725058	-2.75575688351568	2	9	0.392648699998972	0.181573523041888	0	1
3051	18	180	-0.967188042009914	2.34366154077643	2	0	0.398286999989068	0.194217374343782	0	1
3051	19	190	-1.54881447197694	1.56512558193282	1	0	0.769867799986969	0.206585020462431	1	1
3051	17	171	-1.46773504168366	2.06098935526765	3	1	0.154771500005154	0.219226490129435	1	0
3051	17	171	-1.76371939398752	1.73129073409785	3	1	0.233894499993767	0.210567187147541	1	0
3051	17	171	-1.99839167332576	1.38993176550779	3	1	0.329655399997137	0.20333403285712	1	0
3051	18	180	3.08956312226062	0.0186752535550252	2	0	0.440972399999737	0.197045646784261	0	1
3051	22	220	1.60814683390495	-2.66891231400953	2	0	0.794614500002353	0.204751562355599	0	1
3051	16	161	-0.603836038837906	2.60391175933237	4	1	0.150589800003218	0.212610623261729	0	0
3051	23	232	-0.869994333755906	2.07772882836885	3	1	1.13630769999872	0.207159784564186	1	0
3051	21	210	-0.928305199451057	2.70028408889915	1	0	0.874934100007522	0.202368356030985	1	1
3051	23	232	-0.169743480834947	-3.1381097349051	3	1	1.27173719998973	0.208374090260059	1	0
3051	21	212	1.20542223090026	-2.35846774531386	1	1	0.569326500000898	0.204033718163349	1	1
3051	19	191	-0.406154915044266	-3.03358389791122	1	1	0.374886599995079	0.20025678895583	1	1
3051	22	222	-1.08836474933832	1.71757053625684	2	1	0.579564700004994	0.196780905761706	0	1
3051	19	190	-1.64142730359074	1.57678031280173	1	0	0.674508000010974	0.193542593880555	1	1
3051	24	240	-2.04945938657692	1.0471975511966	4	0	0.5988459999935	0.1977488258419	0	0
3051	18	181	-2.21903674274225	0.594545530186646	2	1	1.12024449999444	0.201943339155792	0	1
3051	17	170	-1.77723649871246	0.635532685526639	3	0	0.733028899994679	0.198945862181224	1	0
3051	23	230	2.24325861431835	-2.18071374487953	3	0	1.09370209999906	0.20277356795511	1	0
3051	23	230	0.610569419680728	-2.60488021439991	3	0	0.513308199995663	0.206637999432254	1	0
3051	23	230	-0.840003143490697	2.3748451062097	3	0	1.58141030000115	0.210548710935341	1	0
3051	23	230	-0.0115772991596037	-2.68100056964614	3	0	2.986731099998	0.21453189394942	1	0
3051	18	181	-2.77890968469606	-1.64728574090688	2	1	0.242426099997829	0.218596992275621	0	1
3051	21	210	-0.796502775868297	0.346221309126698	1	0	0.826791999992565	0.215835396986449	1	1
3051	18	181	1.56043406930343	2.72954053216436	2	1	0.518163999993703	0.219579474650239	0	1
3051	22	222	-1.99283486759603	0.27577444408736	2	1	0.398425799998222	0.216971791231402	0	1
3051	16	161	1.62855989278617	-2.69119655378688	4	1	0.225320899990038	0.214443312752696	0	0
3051	23	232	-0.737314124325174	2.21451482150104	3	1	0.254805400007172	0.212143563562364	1	0
3051	24	242	-2.16322056023886	0.759250505676448	4	1	0.353038300003391	0.209886740145012	0	0
3051	22	222	-2.8624804241937	-0.222943186884317	2	1	0.578357399994275	0.207819268277058	0	1
3051	19	191	2.32321975814131	-1.39916328302792	1	1	0.389645799994469	0.205780386872826	1	1
3051	24	242	0.465327975111378	2.87748758663469	4	1	0.479934200004209	0.20388304752303	0	0
3051	21	212	-1.2933537650422	1.75797065545504	1	1	0.31505940000352	0.202113039789498	1	1
3051	22	220	-2.02055082354059	1.22972700484142	2	0	0.429943600000115	0.200337856552538	0	1
3051	17	170	-2.47703348811996	0.700655536201061	3	0	0.376471299998229	0.202765678675591	1	0
3051	21	210	1.96917403815111	-2.46433142123199	1	0	0.562825400003931	0.205065542748063	1	1
3051	16	161	-0.508400751658175	2.64050151766653	4	1	0.204245900007663	0.207485414145962	0	0
3051	21	210	-1.82526973911535	0.969954317704752	1	0	0.478497700009029	0.205781639044066	1	1
3051	21	210	-2.56808728904468	0.682091914449708	1	0	0.317159900005208	0.208072277161077	1	1
3051	22	222	1.91996242585844	-2.55895836991477	2	1	0.371962300006999	0.210267009854862	0	1
3051	22	220	-1.06864416578832	1.41116255374663	2	0	0.526284399995347	0.208676738456207	0	1
3051	24	242	-2.00460987613998	0.842991184613448	4	1	0.287362399991252	0.210942672337497	0	0
3051	23	232	2.15867175817006	-2.26246371674937	3	1	0.137698399994406	0.20938139257884	1	0
3051	19	191	-0.916470074094413	1.28885852454966	1	1	0.310112399994978	0.207929157186817	1	1
3051	22	220	2.87921788252076	0.078353260956515	2	0	0.430621999999858	0.206471490766371	0	1
3051	24	242	1.4793841890123	-2.95257254843743	4	1	0.163010300006135	0.2084166331404	0	0
3051	16	161	-1.32963531982613	1.52501432330037	4	1	0.602983600008884	0.207012194412272	0	0
3051	18	180	-2.23055873591261	0.257467010223277	2	0	0.790412800008198	0.205636483189127	0	1
3051	17	171	2.66131765375022	-1.7107159401272	3	1	0.215010799991433	0.207508947378891	1	0
3051	16	161	0.205524753038585	3.02121386966719	4	1	0.311899899999844	0.206186400178038	0	0
3051	19	191	-0.569417478933786	2.53953412262661	1	1	0.633197000002838	0.20490568944633	1	1
3051	18	181	-1.17967859130178	1.88808935041182	2	1	0.183074500004295	0.203710451412956	0	1
3051	24	242	-2.01998018331137	0.785823392505947	4	1	0.42219899999327	0.202513877686662	0	0
3051	24	240	2.0291933057567	-2.54144215214303	4	0	0.263248300005216	0.201335219695827	0	0
3051	19	191	-1.25005094237864	1.30496925610653	1	1	0.234725199989043	0.202934035614017	1	1
3051	16	161	-2.6100902799741	0.216966934497392	4	1	0.169245299999602	0.201799245266019	0	0
3051	19	190	1.54754986952732	-2.58344705955218	1	0	0.450128500000574	0.200677554934332	1	1
3051	17	171	-0.782508829068697	2.2076056484685	3	1	0.465428199997405	0.20222763224106	1	0
3051	24	240	-1.9764924678021	0.32339924375189	4	0	0.507760200009216	0.201136144317188	0	0
3051	24	240	2.93369313974929	-1.64426503797181	4	0	0.396930199989583	0.202626489665049	0	0
3051	17	171	-0.407310324127028	2.83258354012194	3	1	1.6790209000028	0.204039383172573	1	0
3051	18	181	1.25663706143592	-2.86647228016409	2	1	0.413939899997786	0.203044570987728	0	1
3051	23	230	-1.07255419754484	1.77370542914257	3	0	0.464484599986463	0.202027570470001	1	0
3051	21	210	-2.01714561372222	0.897066148714621	1	0	0.367042600002605	0.203393643714963	1	1
3051	22	220	-2.70442193956454	0.825975565639567	2	0	0.937376800007769	0.204720612197404	0	1
3051	19	191	-1.69519448845117	1.80076402724378	1	1	0.22334409999894	0.206161911314401	1	1
3051	19	190	-2.19444157496031	1.00331724610682	1	0	0.685662600008072	0.205154302697603	1	1
3051	23	232	-1.95003656378139	0.759796330521191	3	1	1.34132409999438	0.206564004959157	1	0
3051	16	161	2.89218124944045	-1.61897314068004	4	1	0.441056199997547	0.205571205011972	0	0
3051	22	220	-0.165855222793764	-2.91606077788065	2	0	0.475504100002581	0.204634150271576	0	1
3051	16	161	-1.13735598377782	2.02487161351707	4	1	1.04317739998805	0.205974172144274	0	0
3051	18	181	-0.683110328705209	2.34554779976047	2	1	0.188206999999238	0.205040474391232	0	1
3051	23	232	-2.3461831540514	-0.276275477202005	3	1	0.423595599990222	0.204161734164086	1	0
3051	23	230	1.94552878384074	-1.96457672408924	3	0	1.29364769998938	0.203319244871748	1	0
3051	18	181	1.4894921690933	-2.18347015646579	2	1	0.312402000010479	0.204474540613769	0	1
3051	21	212	-0.674775033776599	2.72498090791753	1	1	0.414581699995324	0.20364606155172	1	1
3051	17	170	-1.46477678177448	1.33655476929039	3	0	0.205025600007502	0.202805340137509	1	0
3051	18	181	-2.77130424377854	0.565948676565808	2	1	0.65339700000186	0.203921414771854	0	1
3051	17	171	-3.12227214903132	0.625744773295663	3	1	0.344785799999954	0.203133731924898	1	0
3051	22	220	1.76945822782835	-2.88907208731951	2	0	0.285474700009217	0.202324239813477	0	1
3051	21	210	-1.29757331961497	1.41439669252527	1	0	0.417886799987173	0.203411105840557	1	1
3051	24	240	-2.49409706102537	0.195890422671226	4	0	0.763865900007659	0.204471845641543	0	0
3051	18	180	2.54902412500933	-1.57176109395676	2	0	0.45705420000013	0.205620346320105	0	1
3051	16	161	0.138814559112107	-2.78051937850179	4	1	0.616378899998381	0.206782982815719	0	0
3051	24	240	-0.373188801273398	3.07755539326482	4	0	0.898309600001085	0.205962486425982	0	0
3051	18	181	-0.559692891088878	2.9385239269319	2	1	0.220532499995898	0.207087673155609	0	1
3051	21	210	-1.44452916257464	1.9929612331777	1	0	0.169403899999452	0.206294007800408	1	1
3051	16	161	-1.99672909087956	0.789886152902577	4	1	1.14038979999896	0.20737673897881	0	0
3051	21	212	-1.61212723989183	1.55817224609735	1	1	0.26434939999308	0.206605078261979	1	1
3051	17	171	-2.23221970200145	1.33510084697572	3	1	1.29509650000546	0.205824372581628	1	0
3051	18	180	-1.2734959956722	1.92549227155503	2	0	0.332889500001329	0.205076241857094	0	1
3051	23	230	-1.78590958082482	1.35408322747495	3	0	0.599261099996511	0.206142607747234	1	0
3051	17	170	-2.22094582661888	0.958114682588018	3	0	0.428748200007249	0.207179383183603	1	0
3051	16	161	-3.03121212435779	0.143601268047007	4	1	0.126480099992477	0.20816518357036	0	0
3051	17	170	1.5947298714694	-2.24884973327447	3	0	0.493123000007472	0.207445738490317	1	0
3051	19	190	-0.188913729032263	-2.96013458735165	1	0	0.656403600005433	0.208405920770248	1	1
3051	23	230	-0.656377669369278	3.11943755730214	3	0	0.797488000011072	0.209352552313761	1	0
3051	19	190	-0.321834511470315	1.01103247447596	1	0	0.266723599997931	0.21038393010627	1	1
3051	21	210	1.93026129266105	3.07363410282903	1	0	0.631201700001839	0.211437511106176	1	1
3051	24	240	-1.7600610075514	-0.119732041330027	4	0	0.662292400011211	0.212434313137124	0	0
3051	17	171	1.96526698329828	-2.18732148676316	3	1	0.17177279999305	0.213395043295834	1	0
3051	18	180	-0.945700964475653	0.497501423376049	2	0	0.169747200008715	0.212685462073069	0	1
3051	19	191	1.09311567725853	2.04352178287134	1	1	0.940471399997477	0.213624808428354	1	1
3051	21	210	-2.95326748348285	-0.311305247792502	1	0	0.741743599995971	0.212956491744743	1	1
3051	16	160	2.42359806391675	-1.73912106829086	4	0	1.46814979999908	0.213876708067503	0	0
3051	16	161	1.70852430661376	-2.08694609556006	4	1	0.25069749999966	0.21487019541471	0	0
3051	19	191	-0.845539854554719	1.78000719128068	1	1	0.223412899998948	0.214187396895161	1	1
3051	24	240	-2.37417787808921	0.773046850929588	4	0	0.605101499997545	0.213533255263203	0	0
3051	22	220	-2.72340064914793	0.825312847229218	2	0	1.37283429999661	0.214489585855562	0	1
3051	19	191	-1.1342204113826	1.58046701658167	1	1	0.224283899995498	0.203046421128985	1	1
3051	16	160	-2.95545104438749	-0.0244504739970011	4	0	0.597127400003956	0.193222456052826	0	0
3051	23	232	2.32204674395767	-1.16702970426694	3	1	0.554709999996703	0.204889982288081	1	0
3051	16	160	1.50061452502908	-2.52411659227354	4	0	0.828038899999228	0.197341664627375	0	0
3051	21	210	-0.50169989498399	2.88287325858828	1	0	0.726378599996679	0.206723039861283	1	1
3051	21	212	-1.15782768323329	1.6307226606495	1	1	1.6143921000039	0.215854599869538	1	1
3051	16	161	0.439147360179218	2.93111374131455	4	1	0.402524100005394	0.209505419006999	0	0
3051	22	220	-1.05791050276408	1.77087065568205	2	0	0.657730799997807	0.204045331381337	0	1
3051	24	241	-1.88891959068007	1.22590408982471	4	9	0.9981817999942	0.211290216370701	0	0
3051	23	232	-1.4347761903834	1.91145095188295	3	1	0.16331820000778	0.218255140609445	1	0
3051	23	230	-1.69633806457146	0.608085662385424	3	0	0.530266500005382	0.213269984227559	1	0
3051	22	220	1.51086745048386	2.5653957510763	2	0	1.12263979999989	0.219333233111821	0	1
3051	23	232	-2.20212185496277	-0.809090945391994	3	1	0.607562099990901	0.225746250555203	1	0
3051	18	181	0.14367318573073	0.5824712275007	2	1	0.359582799996133	0.221347266822154	0	1
3051	24	242	0.96956522472426	1.40836326649423	4	1	0.378201400002581	0.217332619146117	0	0
3051	17	170	1.7382625241753	2.17706056594527	3	0	0.483047299989266	0.213622950869947	1	0
3051	21	212	2.54127666735184	2.98007470912181	1	1	0.490405000004102	0.218571222583551	1	1
3051	24	240	-1.64829188040885	0.789414078038633	4	0	0.729895500000566	0.215264246275481	0	0
3051	21	210	2.94882875081292	-1.28541519878742	1	0	0.984143100009533	0.219748751609768	1	1
3051	23	232	2.06459679809085	-1.3636214740277	3	1	0.456779500003904	0.224276969538041	1	0
3051	16	161	0.877677320976783	-2.34580615494714	4	1	0.276232300006086	0.221189471904831	0	0
3051	22	222	-1.04713042826817	1.37241418200299	2	1	0.244959299991024	0.218250452694164	0	1
3051	18	181	-2.66313435671541	0.826115244947722	2	1	0.242748899996514	0.215449743107477	0	1
3051	16	160	2.08392966777786	-1.80544668161042	4	0	0.924652100002277	0.212891309262447	0	0
3051	19	191	1.0780623211266	-3.07938234810657	1	1	0.302890699997079	0.21624750092878	1	1
3051	22	222	-1.20829617379204	1.74495350834482	2	1	0.384041700002854	0.213802372221608	0	1
3051	22	220	-2.18532506557568	0.718078320820524	2	0	0.424039400008041	0.211560901405209	0	1
3051	23	232	3.07349901971888	-1.10412515520376	3	1	0.136763300004532	0.214608623177296	1	0
3051	19	191	0.260685347851068	-2.88677135908814	1	1	1.38421899999958	0.212470671574872	1	1
3051	21	212	0.624581717026348	-3.1011354973299	1	1	0.164387700002408	0.210356460812975	1	1
3051	17	171	-1.58709615216721	1.18666358556951	3	1	0.126203599997098	0.208395575973676	1	0
3051	18	181	-3.07606639237927	-0.955327592744675	2	1	0.263057899996056	0.206473158312661	0	1
3051	19	191	0.754756345934303	-2.54292416221123	1	1	0.272984099996393	0.204636721652969	1	1
3051	18	181	-0.751132271329849	1.73855127431668	2	1	0.380787799993414	0.202935477003977	0	1
3051	21	210	-2.77598979283852	-0.819947021837681	1	0	1.31970220000949	0.201226868535579	1	1
3051	24	240	-3.06634045440036	0.0441169700060651	4	0	0.518885400000727	0.203521969328101	0	0
3051	21	210	1.93882473447707	-1.95056235028537	1	0	1.26758759999939	0.205718027288384	1	1
3051	24	242	1.26188497627107	-2.66567997030358	4	1	0.155214400001569	0.208003553925082	0	0
3051	16	161	-1.06125816999547	1.90940121322282	4	1	0.364087299996754	0.206385921038522	0	0
3051	23	230	-1.96559514103724	1.37514553875995	3	0	0.537664100003894	0.204824809430251	1	0
3051	17	171	-2.13057987092015	0.680513235162458	3	1	0.344223499996588	0.206989158568683	1	0
3051	24	240	2.97972300056571	0.738041960143677	4	0	0.279416200006381	0.205475124086715	0	0
3051	16	160	1.99074756319626	-2.34344135653956	4	0	0.309762700009742	0.207538333782253	0	0
3051	18	181	-0.223184891099005	-3.11903272838189	2	1	0.152987300010864	0.209494357328246	0	1
3051	21	210	-1.53519115227116	0.767726704721006	1	0	0.505740299995523	0.208103615984078	1	1
3051	17	171	2.35030400396686	-2.08293165497292	3	1	0.406789100001333	0.209981933521126	1	0
3051	18	180	-0.653058096577432	2.32598686852321	2	0	0.402882299997145	0.208625448233697	0	1
3051	24	242	-1.53683526661556	1.18155884326981	4	1	0.124003400007496	0.210574152950407	0	0
3051	16	161	2.92312734663105	0.398599401791025	4	1	2.10376749999705	0.209239180645254	0	0
3051	21	212	-2.57473008141904	0.1717855137837	1	1	0.317321399998036	0.207984201268767	1	1
3051	17	170	0.463938345395194	1.59316898812106	3	0	0.313819000002695	0.206716572423433	1	0
3051	24	242	2.38327718548191	-2.35217345400296	4	1	0.136584100007894	0.208409826960354	0	0
3051	17	171	-0.868572054519772	1.61424668621169	3	1	0.188002700000652	0.20718322517123	1	0
3051	17	170	-3.00707025231927	0.688495516758552	3	0	0.742121800009045	0.205973564964122	1	0
3051	24	240	2.33628298745833	-2.0705398449137	4	0	0.308160700005828	0.207616088153221	0	0
3051	18	181	-0.612233547572017	2.55826294970722	2	1	1.29476540000178	0.209181039815609	0	1
3051	19	191	0.946811027323269	3.02459540993886	1	1	0.236857299998519	0.208069397044731	1	1
3051	18	180	-1.54019704768619	1.6366890008553	2	0	0.569827100000111	0.206943400009129	0	1
3051	22	220	-1.92426975455718	0.418309891374728	2	0	0.168716399988625	0.208445949980087	0	1
3051	17	170	1.70098460931458	-2.31832465539801	3	0	1.44188349999604	0.209915874739509	1	0
3051	21	212	2.04745176389128	0.158466212034794	1	1	0.30187080000178	0.211507757246382	1	1
3051	16	160	1.47769742722445	-2.88198025746867	4	0	0.479520000008051	0.21038729576931	0	0
3051	19	191	-1.16589201324869	1.59328983028122	1	1	0.244195699997363	0.211926139901006	1	1
3051	19	190	-2.14760543339524	0.98174770424681	1	0	1.22501670000202	0.210840533749578	1	1
3051	18	181	-2.1310013615115	0.972730169778173	2	1	0.148473299996112	0.212317452658603	0	1
3051	24	242	2.69711547074857	-1.6974591555522	4	1	0.148935999997775	0.211269574874419	0	0
3051	17	171	-0.586497515539632	2.48789528380979	3	1	0.134218699997291	0.210228550847477	1	0
3051	16	161	-2.12350006471253	0.339910024814633	4	1	0.173815100002685	0.209249962889583	0	0
3051	21	212	1.9132814275551	-2.15922039734126	1	1	0.399592000001576	0.208319954478166	1	1
3051	18	181	-0.395178072720948	-3.02730456042263	2	1	1.19156609999482	0.207377296389069	0	1
3051	24	240	0.653849808973099	-2.7277645363974	4	0	0.224791100001312	0.20644437443989	0	0
3051	16	161	-1.12365300505007	1.7663031657522	4	1	0.27053939999314	0.207708929439698	0	0
3051	21	210	-1.87854398614997	1.31872387277168	1	0	0.357311999992817	0.206803089364137	1	1
3051	19	191	3.09689014942804	0.0517009439603354	1	1	0.311321200002567	0.208022732725592	1	1
3051	19	191	1.08724043916588	2.5455111820471	1	1	0.25675770000089	0.207140631897296	1	1
3051	17	171	-2.4139477005664	0.21480975409161	3	1	0.147925500001293	0.206261549412811	1	0
3051	18	181	1.65989355434426	-2.33955640621602	2	1	0.147289700005786	0.205386183904893	0	1
3051	23	232	-1.05018062635403	2.01353042662512	3	1	0.351198799995473	0.204563302948401	1	0
3051	22	222	-1.60737990410407	1.37581985965777	2	1	1.37167520000366	0.203778601333365	0	1
3051	19	191	-1.15841865465188	2.14910894771695	1	1	1.12285759999941	0.202982883967551	1	1
3051	23	230	-0.219560901042346	-3.08948975328755	3	0	0.368241000003763	0.202197154371911	1	0
3051	22	220	-0.890499987712293	1.86698759127544	2	0	0.423512699999264	0.203256425837127	0	1
3051	16	161	-2.24998064465311	0.407436133329802	4	1	0.300077599997167	0.204285086185202	0	0
3051	19	191	1.58640026381604	-3.00620124718413	1	1	0.681274800008396	0.203550351935105	1	1
3051	17	171	-0.999145604020383	0.442638964917553	3	1	0.165895900005125	0.20280035200914	1	0
3051	23	230	0.975917717879854	1.81983574443241	3	0	0.731539300002623	0.202055712959283	1	0
3051	24	240	2.75879354874062	-2.23119287773858	4	0	0.925292100000661	0.203063780079294	0	0
3051	21	212	-0.413892365472941	2.98037934636611	1	1	0.31827709999925	0.204038087220042	1	1
3051	16	161	-1.43487885048502	1.52396065650055	4	1	0.179897099995287	0.203346587449699	0	0
3051	16	160	-2.60401959874283	0.488956134490661	4	0	0.576079400008894	0.202636506333774	0	0
3051	22	220	2.15378248714915	-2.09987108202654	2	0	0.406995099998312	0.203586691341869	0	1
3051	19	190	-0.432659521755198	2.08354331429789	1	0	1.16636489999655	0.204520036279506	1	1
3051	22	222	-0.87699910457546	1.95362096349926	2	1	0.146876000013435	0.205533486673098	0	1
3051	18	181	-2.63755201943259	-0.0954290177885162	2	1	0.336617199995089	0.204832102156515	0	1
3051	19	191	1.81666009968453	-2.0918360282278	1	1	0.163568499992834	0.204164184894535	1	1
3051	24	242	-0.794676332416697	2.22544934138592	4	1	0.131233199994313	0.203519074349053	0	0
3051	22	222	-2.04373149882961	0.557219328557769	2	1	0.310684099997161	0.202858129161594	0	1
3051	22	222	1.68323227439706	-2.96613337316273	2	1	0.243118300000788	0.202200787218033	0	1
3051	17	171	-1.15718079168878	1.19091336575412	3	1	1.56793279999692	0.20153753296401	1	0
3051	22	222	-1.15095335877959	1.66266456834282	2	1	1.03400890000921	0.200868682994553	0	1
3051	23	230	-0.90788319605049	2.80271527344369	3	0	0.139542499993695	0.200237649553453	1	0
3051	23	232	-0.896458817394912	2.54440050169772	3	1	0.39454310000292	0.201143289956387	1	0
3051	18	181	-1.46946138080389	1.62963432768506	2	1	0.124825100007001	0.20051055454477	0	1
3051	17	170	-2.45447205780557	-0.121628942408601	3	0	1.13678700001037	0.199910582873734	1	0
3051	23	230	1.21637670568439	2.24322992817676	3	0	0.696504499996081	0.200777914925569	1	0
3051	24	240	-3.059143412272	-1.95996074746539	4	0	0.847824600001331	0.201672839105461	0	0
3051	16	160	-0.812638695878924	1.4384581747206	4	0	0.914624900004128	0.202522478872973	0	0
3051	22	220	-1.81714251807343	-0.139914727089388	2	0	0.663652100003674	0.203333029645989	0	1
3051	19	190	0.809048798179805	1.75408874635817	1	0	0.653706900004181	0.204125025771899	1	1
3051	18	180	2.76022616772428	-2.03500504205181	2	0	0.708033000002615	0.204976698852765	0	1
3051	19	191	-0.586804781641316	-3.11486839044778	1	1	0.283036199994967	0.185859480516422	1	1
3051	19	190	-1.09576620163967	2.24968295219041	1	0	0.295035599992843	0.176588197449866	1	1
3051	19	190	-1.60903123787251	1.83068477015756	1	0	0.429924299998675	0.187350895170448	1	1
3051	19	191	-1.60920720293304	1.67037646203138	1	1	0.220724099999643	0.197851518266441	1	1
3051	16	161	-2.72029641267311	-0.0825165747019145	4	1	0.550597900000867	0.190683188091218	0	0
3051	16	160	3.02497560345654	0.0341890373425733	4	0	0.580368599999929	0.184766520006938	0	0
3051	22	220	1.6505707472609	-2.72219369734242	2	0	0.548114100005478	0.192166715857044	0	1
3051	21	212	-0.403019811574631	2.83387401098305	1	1	0.654951899996377	0.199654049287903	1	1
3051	21	212	-1.19714774494605	1.08656588018895	1	1	0.895878200011794	0.194551643315858	1	1
3051	17	171	-2.88465534421212	-1.35879518144355	3	1	0.170161900008679	0.189874963611287	1	0
3051	18	181	-0.402547050240301	2.67546973876284	2	1	0.394236200008891	0.185701116328226	0	1
3051	19	190	-1.38886363906056	1.23728003759198	1	0	0.651251899995259	0.18191568377305	1	1
3051	24	240	-2.75070618518656	-0.128512117995794	4	0	1.06647980000707	0.186884413469689	0	0
3051	19	191	2.12811291828312	-2.22313041995966	1	1	0.424369699991075	0.191760855326864	1	1
3051	23	230	-0.637577026101637	2.62802450587652	3	0	0.588338699992164	0.188437168445668	1	0
3051	19	191	-1.17114546271475	2.04667797259729	1	1	0.934051900010672	0.192798895711998	1	1
3051	19	191	-0.844204117945699	2.4699671213387	1	1	0.385364700006903	0.189706264418253	1	1
3051	16	161	-1.30433778155472	2.33595226948623	4	1	0.339764599993941	0.186802204694705	0	0
3051	22	222	-1.85691391987772	1.05926899270895	2	1	0.33136869998998	0.184194983366891	0	1
3051	24	242	-2.51406332783538	0.111606088222767	4	1	0.134368500002893	0.181695748379744	0	0
3051	18	181	1.50312029457471	-2.51417315329386	2	1	0.292901599998004	0.17941547948918	0	1
3051	17	170	-0.951560896608437	2.2776546738526	3	0	0.28085120000469	0.177215150286985	1	0
3051	17	170	-1.86746894058338	0.602698590628523	3	0	2.41160010000749	0.180092237377735	1	0
3051	19	191	-1.42261881351978	1.47462512311358	1	1	0.182582499997807	0.182983974868474	1	1
3051	23	232	-2.41759987616933	0.705975877211189	3	1	0.517218900000444	0.180954378106658	1	0
3051	19	190	-2.92283534318622	0.564803285770142	1	0	0.162581199998385	0.178963733991606	1	1
3051	22	220	1.76274904491251	-2.48217968420009	2	0	0.304258899996057	0.181624514595013	0	1
3051	16	160	-0.860424505915512	2.16748326100074	4	0	0.868965899993782	0.184160399709745	0	0
3051	22	220	-0.849428906337048	2.62506085533086	2	0	0.702841700011049	0.186737237467721	0	1
3051	16	160	-1.01377310046821	2.39571775260847	4	0	1.25926360000449	0.189410919008245	0	0
3051	21	210	-0.283770590852275	-3.13790533826868	1	0	0.663816000000224	0.191951584772381	1	1
3051	21	212	-0.615330150627664	-3.10933129692201	1	1	0.985471399995731	0.194588359213824	1	1
3051	23	232	-0.558562508429103	2.88849759326223	3	1	0.913169600011315	0.192706684276376	1	0
3051	18	181	-0.636131981576444	2.91131884652038	2	1	0.877567799994722	0.190927503742197	0	1
3051	18	180	-0.605661130710624	2.77807097016588	2	0	0.44050860000425	0.189287823231717	0	1
3051	21	210	-0.7756275776425	-3.0838549184104	1	0	0.36928660000558	0.191500766087207	1	1
3051	22	220	-0.931086965750831	2.62477624555106	2	0	0.524012199995923	0.193827635572827	0	1
3051	19	190	-1.12499650456716	2.02683397005793	1	0	0.479598600009922	0.196045061419209	1	1
3051	21	212	-1.73063543631009	1.44192005265834	1	1	0.420613099995535	0.198381959570023	1	1
3051	22	220	-2.03587157693988	0.476242899518921	2	0	0.625910200004	0.196727267569107	0	1
3051	18	181	1.47819354077733	2.5813745568127	2	1	0.50981160000083	0.198936928412421	0	1
3051	23	232	-2.39347706029832	-0.209514642766361	3	1	0.365577800010215	0.197354103213084	1	0
3051	21	210	1.12023045128005	2.81471152821628	1	0	0.357295399997383	0.195830467606086	1	1
3051	21	210	-1.37137978156172	2.08173249597002	1	0	0.689132400002563	0.197921414238561	1	1
3051	23	230	-0.756365587202737	2.70555817834752	3	0	0.394122700003209	0.199911192474747	1	0
3051	22	222	-1.58672392138895	1.41905953876437	2	1	0.441317299992079	0.202029391745195	0	1
3051	16	161	-2.0184597169034	0.982300801544978	4	1	0.371705500001553	0.20054616312376	0	0
3051	21	212	-2.53997574848607	0.516019938695366	1	1	0.901752799996757	0.199169627494358	1	1
3051	24	240	1.53520874481591	2.48322238697846	4	0	0.402635200007353	0.197806508187588	0	0
3051	19	190	-2.88549466495461	0.252154147196023	1	0	0.402880599998753	0.199600597460885	1	1
3051	21	212	2.57800474073426	-2.54314846733193	1	1	0.842440599997644	0.201510569746363	1	1
3051	23	232	-0.513331971063917	3.01610203795053	3	1	0.20221550000133	0.200184230052991	1	0
3051	18	181	-1.08901478499899	1.96092874782892	2	1	0.189729300007457	0.198949818906843	0	1
3051	21	210	-2.15749217706701	1.1154487534633	1	0	0.282633099996019	0.197715463747081	1	1
3051	22	222	-3.03930889073252	0.247133629483822	2	1	0.272695200008457	0.199349575177397	0	1
3051	23	230	1.49403512369765	-2.92695049561256	3	0	0.137088899995433	0.198204189715017	1	0
3051	23	232	-1.32844817461633	1.45375660048469	3	1	0.207987099987804	0.19977494670752	1	0
3051	16	161	-2.6187088073109	0.594738081233354	4	1	0.830355799989775	0.198658312161724	0	0
3051	17	170	2.62979423674612	-1.75964662825223	3	0	0.531172799994238	0.197529872924388	1	0
3051	19	190	-0.152672343719326	-2.79744858230186	1	0	0.187849900001311	0.199034589949036	1	1
3051	23	230	-1.0691547457406	1.70820196969544	3	0	1.07980829999724	0.200506531640838	1	0
3051	18	180	-1.00679625205392	2.27989866860516	2	0	1.06521559999965	0.202099588695765	0	1
3051	17	171	-0.768705252097166	2.39479119993645	3	1	0.155430700004217	0.203616023545697	1	0
3051	18	180	-1.72627570736922	1.28449354801947	2	0	0.463191899994854	0.202513134580363	0	1
3051	17	171	-2.91291394836823	0.325173196197942	3	1	0.253776900004596	0.203973387658445	1	0
3051	24	242	1.4720205978423	-3.13190213974636	4	1	0.158420299994759	0.202945889458844	0	0
3051	23	230	-1.5540376635935	0.670494817633622	3	0	0.201502500000061	0.201896022123197	1	0
3051	19	191	1.78978858578007	-2.80641792983091	1	1	0.917291699995985	0.203306778840639	1	1
3051	16	161	-1.15398110192933	0.496587727650768	4	1	0.878654800006188	0.202287935798225	0	0
3051	23	232	2.61799387799149	-1.80266475657332	3	1	0.312356599999475	0.201275180149234	1	0
3051	17	171	-0.494217963724407	2.74103959025709	3	1	0.184292899997672	0.200300959392831	1	0
3051	24	242	-1.53504258578731	1.6040759099897	4	1	0.774030000000494	0.19938542730552	0	0
3051	22	220	-1.64342838682243	1.66295517256513	2	0	0.381696399999782	0.198507747518329	0	1
3051	22	222	-1.95525156971337	1.06207251641246	2	1	0.322985599996173	0.199713346126674	0	1
3051	24	240	3.10291774402855	0.378866696134411	4	0	0.479755599997588	0.198852049180095	0	0
3051	16	160	1.82493710563753	-2.57527355662572	4	0	0.493450800000574	0.200026634598365	0	0
3051	24	242	-0.842255563896427	2.50027442913284	4	1	0.299014899996109	0.201305005132817	0	0
3051	16	162	-1.44466002904541	1.83846565602452	4	9	0.552823099991656	0.200412360142858	0	0
3051	18	181	-1.11243775738101	2.37907016485441	2	1	0.386556900004507	0.201672751653707	0	1
3051	18	180	-1.42655443257	1.83557748438675	2	0	0.534093700000085	0.20078482113059	0	1
3051	22	220	-1.68994494456823	1.90184109722268	2	0	0.798917399995844	0.202016642968763	0	1
3051	24	242	-0.943049881162372	1.95280219406239	4	1	0.239004300005035	0.203184934889231	0	0
3051	17	171	-1.72884033425068	0.920697847007933	3	1	0.324501600000076	0.2023406944323	1	0
3051	17	171	2.06909516155546	-2.41388985077099	3	1	0.2099620999943	0.201498231852733	1	0
3051	22	220	-0.749625949751147	2.7435434481622	2	0	0.423336300009396	0.200665300221252	0	1
3051	17	171	-1.10855827470847	2.07823108285984	3	1	0.181071399987559	0.201829189338135	1	0
3051	22	220	-1.79321653435335	1.47262155637022	2	0	0.240952299995115	0.201006983688748	0	1
3051	23	232	-2.83401375122144	0.864740316112968	3	1	0.329148400007398	0.202141496269475	1	0
3051	21	212	2.1146020925979	-2.25659370504644	1	1	0.199823799994192	0.201340483842046	1	1
3051	18	181	-0.809229299965425	2.64623779534742	2	1	0.182194299995899	0.200560007357875	0	1
3051	24	242	-1.59743517380815	1.91408294126001	4	1	0.850440900001558	0.199825174929863	0	0
3051	23	232	-0.0190147369922271	-2.8094379668973	3	1	0.226050600002054	0.199122435914574	1	0
3051	24	240	-0.829119036768784	2.2898574190399	4	0	0.218181200005347	0.198408771246803	0	0
3051	24	242	-2.03959638805381	0.953924894814715	4	1	0.171679099992616	0.199354066155175	0	0
3051	18	181	-3.00991095826726	-0.640038537102808	2	1	0.638084300007904	0.198682956743328	0	1
3051	24	240	1.85584430887737	-2.05587859912401	4	0	0.647275099996477	0.19799382011583	0	0
3051	16	161	-0.279794128874865	2.98524024143197	4	1	0.231002999993507	0.198915860778194	0	0
3051	17	171	-1.30514013762214	1.79282871897899	3	1	0.203479700008756	0.198240286180584	1	0
3051	24	240	-2.47878537945254	0.546363939754747	4	0	0.410264899997856	0.197569683033591	0	0
3051	18	181	2.62589199616822	-0.902587267954103	2	1	0.239118199999211	0.198475951401074	0	1
3051	17	170	1.03178565849889	-2.92581828055741	3	0	0.481959700002335	0.197820399456504	1	0
3051	24	240	-0.836952825447912	2.62672052425147	4	0	0.255805799999507	0.19870183923688	0	0
3051	23	232	-1.27979586799353	1.83936190155506	3	1	0.340287200000603	0.199562845771411	1	0
3051	22	220	-2.30076886957631	0.618018226935697	2	0	0.478445400003693	0.198946556158537	0	1
3051	21	210	-2.76020210646683	0.687007624246559	1	0	0.568830100004561	0.199791640935105	1	1
3051	21	212	-2.71151160227441	-0.602558133838758	1	1	0.367847900008201	0.200709281156405	1	1
3051	17	170	1.36276379982974	-2.2334079482784	3	0	0.171826099991449	0.200075298742709	1	0
3051	17	171	-0.742829515837089	2.45133773563954	3	1	0.289173500001198	0.200986848942212	1	0
3051	16	160	-1.6568649460785	1.50312029457471	4	0	0.304385900002671	0.20035183858937	0	0
3051	18	180	-2.51650177796669	0.128119326569507	2	0	0.251230199995916	0.201259985489916	0	1
3066	24	240	2.94313686021642	-1.29145508033072	4	0	0.96565580000015	0.155814002967068	0	0
3066	19	191	1.69162681347143	-1.94739582427455	1	1	1.07568910000009	0.169372697397549	1	1
3066	21	210	0.627188461418106	-2.99396680960534	1	0	0.936829900000248	0.161817436474784	1	1
3066	21	212	-0.724003353674121	2.19982562508154	1	1	0.75699080000004	0.17074691962494	1	1
3066	24	240	-1.43669246985978	1.10997233628195	4	0	0.864094399999885	0.164897989376703	0	0
3066	24	242	-2.41979667335168	-0.106152595839954	4	1	1.51703099999986	0.172123953716134	0	0
3066	23	230	-2.82488965995388	0.0887607513428623	3	0	0.809215499999937	0.167105533307059	1	0
3066	16	161	2.72737581398977	-0.88158812274559	4	1	1.01859210000021	0.173442972423026	0	0
3066	18	180	2.09007854200079	-2.00649977619121	2	0	1.05266729999994	0.169022606406696	0	1
3066	21	212	0.811102103290456	-2.44317590163522	1	1	0.554278600000089	0.174404884692562	1	1
3066	18	180	-0.704646459715663	2.23402144255274	2	0	1.02946549999979	0.17061450236024	0	1
3066	18	181	-1.08879446228475	1.37076402061865	2	1	0.580869200000052	0.175633778686754	0	1
3066	18	180	-2.41218509590185	0.177143889557998	2	0	0.75140859999965	0.172179580214403	0	1
3066	18	180	-2.83604149546658	-0.767780055046465	2	0	1.78040740000006	0.176606556365155	0	1
3066	18	181	-2.81852963808924	-0.400846343878523	2	1	0.465407799999866	0.18100038683575	0	1
3066	22	222	1.80098675625148	-1.92205261708297	2	1	1.03115230000003	0.177802260060316	0	1
3066	16	162	0.9433512694746	-2.75462305368902	4	9	0.782145500000297	0.174971307901882	0	0
3066	23	232	-0.917577047417016	1.77910981816196	3	1	0.465184700000009	0.178793940358094	1	0
3066	21	210	-1.93297832704092	0.874339606085451	1	0	1.09506909999982	0.176158105973726	1	1
3066	24	242	-2.12421828815922	0.403072264988879	4	1	1.06856650000009	0.179637488669155	0	0
3066	19	190	-2.56361290764958	-0.0106484440608496	1	0	1.37021149999964	0.177154682175244	1	1
3066	22	222	-1.50691289094685	1.41345876368408	2	1	0.608113400000093	0.180356217107152	0	1
3066	18	181	-2.30564697336239	0.61102536014774	2	1	0.867058300000281	0.178007846008421	0	1
3066	24	242	-2.38791356989109	0.211792763163357	4	1	1.07269999999971	0.175880153207511	0	0
3066	16	161	-3.00787246351754	-0.495198515335205	4	1	0.807836800000132	0.173816561092204	0	0
3066	19	190	2.21483661179333	-1.98836006771702	1	0	0.763259899999866	0.171929611776893	1	1
3066	17	171	-0.201610462680144	2.50973097326252	3	1	0.684343000000354	0.174492173098508	1	0
3066	23	232	-1.50330433857275	0.87188336849851	3	1	0.62349469999981	0.172695104346257	1	0
3066	23	232	-2.90955800946573	-0.411557892117803	3	1	1.0231518999999	0.170922770549536	1	0
3066	16	160	2.50485444406824	-1.69825865983676	4	0	0.666748799999823	0.169283574125179	0	0
3066	22	220	0.155435602270856	3.02202680568913	2	0	0.902473999999984	0.171456233968587	0	1
3066	17	171	-1.27563125008049	0.919490532757988	3	1	1.71163650000017	0.173684040520458	1	0
3066	22	220	-1.24638632616191	1.13789970130024	2	0	0.71475509999982	0.172151812064416	0	1
3066	23	230	-2.42418677314077	-0.037333471865618	3	0	0.897480499999801	0.174244096631585	1	0
3066	17	171	3.00398328292929	-0.84201931036917	3	1	0.605339700000059	0.176437754641221	1	0
3066	23	230	1.40989878637667	-2.53357985648272	3	0	0.751199400000132	0.174899836562973	1	0
3066	21	212	-0.742084040804111	1.68128960453522	1	1	0.522634099999777	0.17697528783482	1	1
3066	17	170	-2.37472495066235	-0.161545915011044	3	0	1.20970799999986	0.175506049786402	1	0
3066	19	190	2.73784424411704	-1.43339668957445	1	0	1.34172889999991	0.177462865447891	1	1
3066	24	240	2.11799392044833	-2.03714323119252	4	0	0.987822599999618	0.179360094131461	0	0
3066	18	180	-0.0703084832004497	2.89026524130261	2	0	2.22498859999996	0.181339386314612	0	1
3066	24	240	0.801172157337705	2.20835915163598	4	0	1.23101739999993	0.183245329393314	0	0
3066	23	230	-0.554139759761697	1.93928388616332	3	0	1.60889190000034	0.185254485976192	1	0
3066	24	242	-0.78603198735252	2.0943951023932	4	1	0.422774199999822	0.187177502108448	0	0
3066	17	171	-1.94536908524937	0.812424377570666	3	1	0.406828399999995	0.185790074272109	1	0
3066	16	161	-3.06791767183091	0.337058671269667	4	1	0.427442299999711	0.184419167504421	0	0
3066	17	170	2.29508652498124	-1.85940634710502	3	0	0.72533280000016	0.183088166203875	1	0
3066	19	190	0.0628318530717959	2.80172944833781	1	0	1.6649124999999	0.184901467075747	1	1
3066	16	161	-0.532345001954328	2.54622527346968	4	1	0.547837000000072	0.186628437373048	0	0
3066	22	222	-1.19729876196175	1.58975672813968	2	1	0.41309820000015	0.185399306608611	0	1
3066	19	190	-0.483541252586021	2.19648957117281	1	0	1.10603930000025	0.184166450490973	1	1
3066	24	242	-0.715793138570443	0.837676036450528	4	1	0.439108799999758	0.185807365258609	0	0
3066	16	161	1.76760714299473	2.94724197259246	4	1	0.750716699999884	0.184616334049996	0	0
3066	21	210	-1.1038540578902	1.39244687000994	1	0	0.74623900000006	0.183449063319677	1	1
3066	24	242	-2.19081348809944	0.819946469705254	4	1	0.495237499999803	0.185031899397664	0	0
3066	16	160	-1.83289623002034	1.77036471257622	4	0	1.10571059999984	0.183908892087729	0	0
3066	24	240	-1.32786971505762	1.18676227337726	4	0	0.873420599999918	0.185417892950363	0	0
3066	17	171	-2.35783386426334	0.0241197132713228	3	1	0.954157099999975	0.186876929598948	1	0
3066	23	232	-3.05317421488854	-0.77812054583018	3	1	0.498106800000187	0.185824534903477	1	0
3066	16	160	1.71291599445729	-1.91332479410702	4	0	0.593041999999969	0.184772143373222	0	0
3066	22	220	0.2405189082616	3.08814400730944	2	0	0.659927900000184	0.18616126315029	0	1
3066	16	160	-1.45991484046971	0.72936182784361	4	0	0.806415300000026	0.187641482761364	0	0
3066	17	171	-2.47335939739875	-0.430334709969463	3	1	0.364795500000128	0.189112406866161	1	0
3066	23	232	1.5097098029751	-2.37563572662454	3	1	1.62038399999983	0.188071321826208	1	0
3066	18	181	0.880820370165363	-2.38163679105362	2	1	0.450784900000144	0.187057026074026	0	1
3066	17	171	-0.676676748433063	1.92084269924544	3	1	0.46491449999985	0.186109543005126	1	0
3066	19	191	-2.19576413524242	0.57263143685834	1	1	0.519590500000049	0.185205225420731	1	1
3066	18	181	-1.76023341492396	2.0943951023932	2	1	0.468569699999989	0.184282293610193	0	1
3066	17	171	-1.91151451954514	0.261496729547358	3	1	0.476136799999949	0.18336263606768	1	0
3066	16	161	-3.13225537137818	-0.396524131713631	4	1	0.692763099999866	0.182489359087785	0	0
3066	23	232	1.86397985971716	-2.39371314549246	3	1	0.487926499999958	0.181664788265383	1	0
3066	23	232	-0.996349973474354	1.55504899519796	3	1	0.408612799999901	0.180870637370891	1	0
3066	24	242	-2.43634792365309	-0.379607026836793	4	1	0.584812699999929	0.180054401209499	0	0
3066	17	170	1.88273734491392	-2.15070916268595	3	0	0.501499299999978	0.179235894458179	1	0
3066	16	160	-0.599924342554149	1.94820513085863	4	0	1.16528180000023	0.180359253324445	0	0
3066	18	180	-1.22773601292119	1.59955232362409	2	0	1.36072089999971	0.181421649821242	0	1
3066	24	242	-1.24833556091588	1.44612995165244	4	1	0.580933599999753	0.182461994383479	0	0
3066	19	190	-1.36535687634604	1.57968762675789	1	0	0.681017200000042	0.181710014546605	1	1
3066	18	181	-1.87344514956613	1.06318530006983	2	1	0.66271370000004	0.182803754400153	0	1
3066	22	222	-2.02745942938716	0.980591346526849	2	1	0.426205899999786	0.182058493857311	0	1
3066	17	171	-2.60872112070101	0.269744446940352	3	1	0.536970099999962	0.181344830355986	1	0
3066	22	222	2.16725710817593	-1.78993309278705	2	1	0.485043500000302	0.180617481467146	0	1
3066	17	170	0.197972264327456	-3.0228668981644	3	0	0.516895199999908	0.179895415545007	1	0
3066	21	212	-0.846855595440814	2.10037908840003	1	1	0.412858700000015	0.180874461479219	1	1
3066	21	212	-1.78262100328765	1.0413144188865	1	1	0.369586100000106	0.180171598361673	1	1
3066	19	191	-3.13573141200457	-0.335762674469763	1	1	0.465473700000075	0.179463935307978	1	1
3066	22	222	1.74503812117665	-2.24959694129865	2	1	0.462133600000016	0.178771315919362	0	1
3066	22	222	-0.583848880578905	2.45549770625409	2	1	0.446250399999826	0.178119041273093	0	1
3066	22	220	-1.88018664207801	0.367250983647091	2	0	0.656500099999903	0.177495173722698	0	1
3066	21	212	-2.56867952669983	0.140071010032666	1	1	0.378808599999957	0.178345003855764	1	1
3066	23	232	1.96849794456622	-2.08771077765236	3	1	0.962452899999789	0.177728019931936	1	0
3066	22	222	0.311489356588223	-3.13113086180946	2	1	1.2450216999996	0.17713183234335	0	1
3066	21	212	-0.786998780347081	2.10611746304092	1	1	0.457892799999627	0.176520093132169	1	1
3066	19	191	-2.09109931759638	-0.103622364598433	1	1	0.449181399999816	0.175910287979862	1	1
3066	23	230	2.64613119537178	-1.31282696867756	3	0	0.493074400000296	0.175290891785063	1	0
3066	16	161	0.732534825476466	-2.42920601331448	4	1	0.437883699999929	0.176143015452365	0	0
3066	22	220	-0.732969179951772	1.80670346744907	2	0	0.759506999999758	0.175543895529684	0	1
3066	21	212	-1.85103748606482	1.10562488237924	1	1	0.417010500000288	0.176364615998032	1	1
3066	16	160	-1.88757606176624	1.49773603252537	4	0	0.301750900000116	0.175781656859974	0	0
3066	21	212	-2.83551861886384	0.0583126246605994	1	1	0.415799099999731	0.176576148336537	1	1
3066	21	212	1.88301183799852	-2.29848633107572	1	1	0.459825400000227	0.176007657426488	1	1
3066	18	181	-0.815838456666112	1.94114668026686	2	1	0.533844999999928	0.17543145610934	0	1
3066	19	190	-2.04985740855355	0.127463186422498	1	0	0.487911700000041	0.174859006402418	1	1
3066	17	170	3.07411214313082	-1.15826446643499	3	0	0.59196830000019	0.175663822860219	1	0
3066	18	180	1.1100777736703	-2.26460127748069	2	0	0.675862200000211	0.17642867919099	0	1
3066	17	171	-0.232604394779993	3.00087181804266	3	1	0.32019820000005	0.177159294132976	1	0
3066	19	191	-1.50290930684919	1.08174427453504	1	1	0.452101899999889	0.176625569347571	1	1
3066	19	190	-2.79992783787303	-0.465031493072825	1	0	0.599893999999949	0.176093283062854	1	1
3066	18	180	1.75835409715847	-2.23027735146827	2	0	0.578233400000045	0.176814465338578	0	1
3066	21	212	-0.429881703241022	2.42672003955865	1	1	0.512910500000089	0.177512609412777	1	1
3066	16	160	-1.02744728076602	1.77428585094787	4	0	2.19094150000001	0.181573523041888	0	0
3066	19	191	-0.12174268521231	2.67793281067588	1	1	0.800090599999749	0.194217374343782	1	1
3066	17	171	-0.914653205575688	2.05874582405459	3	1	0.463509299999714	0.185405331652502	1	0
3066	17	171	-1.97385489225818	0.711737190703656	3	1	0.484113500000149	0.178160969215099	1	0
3066	24	242	-2.68348766556458	0.330167380791284	4	1	0.493910000000142	0.172197907741827	0	0
3066	16	160	2.64634158240287	-1.44228523120025	4	0	0.524334100000033	0.166845773483987	0	0
3066	16	161	0.446547450761091	2.96560042299572	4	1	0.446229199999834	0.173697806358278	0	0
3066	16	161	-1.22745151777359	1.31496630614426	4	1	0.804167599999801	0.169272740178224	0	0
3066	23	230	-2.56437286818029	-0.492566987316855	3	0	0.445600099999865	0.165133708917254	1	0
3066	23	232	1.36304584486396	-2.60652158134023	3	1	0.541531100000157	0.170270751296251	1	0
3066	19	191	-0.711436856199807	2.15853303704332	1	1	0.574196099999881	0.166735391387653	1	1
3066	18	180	-1.34906000392395	1.13079096965206	2	0	0.572367200000372	0.163487003441007	0	1
3066	17	171	3.05951911546989	-1.07920861094716	3	1	0.430822700000135	0.167819051061589	1	0
3066	18	180	0.774944771692957	-2.90414818672849	2	0	0.585464100000081	0.164845789613021	0	1
3066	21	212	-1.05057399193736	2.29409324006324	1	1	0.728067399999873	0.168675646733945	1	1
3066	24	242	-0.399886192323114	2.31801541280497	4	1	1.65233959999978	0.165926054400397	0	0
3066	24	242	-0.751787688141413	2.35319296854879	4	1	0.569350469069832	0.163450330019699	0	0
3066	18	181	-1.61841082676297	1.04847306587528	2	1	0.406271700000161	0.161096376416889	0	1
3066	18	180	-2.51500337025301	0.493856705121777	2	0	0.340360300000157	0.158827358783038	0	1
3066	18	181	-2.78055184339811	1.73342927982164	2	1	0.356170400000337	0.161886234257854	0	1
3066	21	212	-1.71143236156303	1.5107952917851	1	1	0.825335399999858	0.159766642894144	1	1
3066	17	170	-1.59874285030115	1.85192758428134	3	0	0.764006699999754	0.157807017978955	1	0
3066	19	190	-0.00495681002826309	2.81802037653466	1	0	0.674720900000011	0.160389838277144	1	1
3066	24	240	-1.64722184794548	0.403105333515008	4	0	0.657568699999956	0.162968789902141	0	0
3066	16	161	-1.42755926250019	1.68107483603906	4	1	2.97334650000039	0.165592323434386	0	0
3066	18	180	1.97125625991059	-1.80261892850552	2	0	0.550410900000315	0.163746848839979	0	1
3066	22	222	0.13998527676664	2.72163682328987	2	1	0.412284199999704	0.166177346224888	0	1
3066	21	212	-1.59587203698493	0.897959252837662	1	1	1.95032140000012	0.164504368372227	1	1
3066	22	220	-1.20920251086299	1.68533355895702	2	0	1.40414930000043	0.162842943091011	0	1
3066	21	210	-0.245619917246092	-3.06328969334591	1	0	0.56602679999969	0.165099546931528	1	1
3066	16	160	-1.03742842883133	1.86990130201057	4	0	1.0913043999999	0.167236391974931	0	0
3066	24	242	0.311801105735768	2.82455119313578	4	1	0.316127699999925	0.16944382677791	0	0
3066	16	160	-1.65373301431636	0.33630626317802	4	0	0.632123099999717	0.167872826996823	0	0
3066	24	242	2.11216738459366	-2.17091470214326	4	1	0.32576569999992	0.169942068709288	0	0
3066	18	180	-0.681862641279831	2.12548898514347	2	0	1.65727070000003	0.168504206227813	0	1
3066	22	220	-0.646913075611107	2.42521998198737	2	0	1.56847059999973	0.170457765414766	0	1
3066	18	180	-0.425914725070179	2.21128707997141	2	0	2.66894899999988	0.172512709557997	0	1
3066	17	170	1.52834237201666	-2.47341077165871	3	0	0.616739600000074	0.174464524310658	1	0
3066	24	240	-0.742023231497614	1.77712336109106	4	0	1.38391580000007	0.176524643232857	0	0
3066	17	171	-0.970417827335108	1.79246200133753	3	1	0.44070580000016	0.178484840917826	1	0
3066	17	170	-2.25873769669348	0.217988061677659	3	0	1.20029469999963	0.177088079205237	1	0
3066	19	191	-2.36693987607853	0.0440704380263097	1	1	0.517131000000063	0.178959584202398	1	1
3066	23	232	2.61274739727408	-1.13410251416833	3	1	0.301216899999872	0.177602318076995	1	0
3066	19	191	0.659417706390525	-2.94654699210595	1	1	0.551019900000028	0.176325455035436	1	1
3066	17	170	-1.29311776963346	0.967833169855911	3	0	1.61607790000016	0.175029301326018	1	0
3066	23	232	-1.23965851846197	2.15274797798698	3	1	0.377758199999789	0.176784917953403	1	0
3066	16	160	-0.991926423524967	2.0174089228101	4	0	0.561378500000046	0.175541159630758	0	0
3066	23	232	-1.79712260002569	1.68059521411722	3	1	0.399202599999626	0.177207266695096	1	0
3066	21	210	-1.26838591315821	1.93284920066595	1	0	0.588331599999947	0.176010474843314	1	1
3066	22	222	-1.86235412957943	1.0411091933408	2	1	0.357012100000247	0.177597990837698	0	1
3066	18	180	-2.50186078582636	-0.135702508106952	2	0	0.612967099999878	0.176491385851587	0	1
3066	24	242	1.69325087915256	-2.45468671531613	4	1	0.343876099999761	0.17801075428189	0	0
3066	18	181	-0.551360400671006	2.76759352816244	2	1	0.397589700000026	0.176935119722169	0	1
3066	17	171	-1.19189752290264	2.98872992380103	3	1	0.513384299999871	0.175848262194278	1	0
3066	19	191	0.0308274033804529	2.71841647991267	1	1	1.23895919999995	0.174781345007447	1	1
3066	16	161	0.00867843274472319	2.78288410014123	4	1	0.565454000000045	0.173783556985841	0	0
3066	24	242	-1.38264269596932	1.47060886176014	4	1	0.529550399999607	0.172836842946746	0	0
3066	21	210	-2.05094963382971	1.13640326852075	1	0	0.492565000000013	0.171873811528547	1	1
3066	16	160	-2.0891514758956	1.42650605878033	4	0	0.437219499999628	0.173165196677391	0	0
3066	24	242	-2.62108574274783	-0.386755762929902	4	1	0.584888399999727	0.1744196290381	0	0
3066	22	222	1.55181726669858	-2.60342469706684	2	1	0.422393400000146	0.173513289922457	0	1
3066	17	171	-0.956404553985225	1.70524862199028	3	1	0.913235299999997	0.172644889573911	1	0
3066	19	191	-1.65679892672421	1.08205944150532	1	1	0.675486800000272	0.171754347874772	1	1
3066	23	230	-1.93104854244298	1.18482922935386	3	0	0.419640399999935	0.170870904529184	1	0
3066	21	212	-2.36654048705154	-0.282507128849127	1	1	0.595650700000078	0.172091674945987	1	1
3066	23	232	2.2297128187484	-1.9548455915258	3	1	1.28021820000004	0.171230823626941	1	0
3066	17	170	0.690921349088399	-2.53281077823942	3	0	0.411380999999892	0.170405884738922	1	0
3066	21	210	-1.11420700902142	1.18556599639975	1	0	0.927729699999873	0.171576754586431	1	1
3066	22	220	-2.00599129310374	0.587327935237819	2	0	0.784120199999961	0.17270359932846	0	1
3066	22	220	-2.77946412572357	-0.22874058833706	2	0	1.11187740000014	0.173784464268104	0	1
3066	22	220	2.73843427431556	-1.35392781649612	2	0	0.942920299999969	0.17494116643047	0	1
3066	16	160	1.62799619303673	-2.32452351573956	4	0	1.87474030000021	0.176107128334508	0	0
3066	17	171	1.37677872823591	-2.3218492940358	3	1	0.387062199999946	0.177211028801207	1	0
3066	22	222	-1.10035466543436	0.841251764130717	2	1	0.693686399999933	0.176408608687837	0	1
3066	18	181	-2.95631191912711	-0.304204219928889	2	1	0.599479800000154	0.175613319577098	0	1
3066	21	210	1.95471092199332	-2.03395975787097	1	0	0.576820000000225	0.174823777560702	1	1
3066	18	181	-0.171697901638459	2.2302523189465	2	1	0.569805999999971	0.175920965640575	0	1
3066	19	191	-1.38555629632072	1.85462833633952	1	1	0.48485189999974	0.175146302470993	1	1
3066	23	232	-1.74583560662748	1.43561264291315	3	1	0.387338900000032	0.174407526430095	1	0
3066	18	181	-2.50529340100528	-0.354374536579082	2	1	0.422507499999938	0.17370929282056	0	1
3066	22	222	1.78615958157119	-1.93526062938775	2	1	0.367363899999873	0.173037797491722	0	1
3066	23	232	0.0414536259663121	2.88102700465869	3	1	0.424570000000131	0.172350475856464	1	0
3066	21	212	-1.03082511068889	1.68256452697069	1	1	0.492094800000359	0.171665457122724	1	1
3066	22	220	-1.8276824267322	1.37182879206754	2	0	0.558403100000305	0.170977731436551	0	1
3066	16	161	-2.46492115383685	0.544917943985852	4	1	0.585334700000203	0.171931525312444	0	0
3066	23	232	2.99065294140592	-1.22841019380876	3	1	0.401777699999911	0.171258496611557	1	0
3066	19	190	0.640518890537725	-2.4860540628613	1	0	0.412128899999971	0.17060928784521	1	1
3066	19	191	-0.876161414515353	2.16621039580443	1	1	0.328507900000204	0.171532283337418	1	1
3066	17	171	-1.21705796105748	1.84946088823819	3	1	0.565703599999779	0.170882355719461	1	0
3066	21	212	-1.3623757404542	2.11107022263518	1	1	0.41119529999969	0.170270961020677	1	1
3066	22	220	-2.00838122452071	0.552104153066401	2	0	0.391855599999872	0.169688138712151	0	1
3066	22	222	2.77552359557837	-1.55604505184458	2	1	0.460257800000363	0.170537596501848	0	1
3066	17	171	-0.0681479584749445	-3.00348749125342	3	1	0.541277300000274	0.169958310014675	1	0
3066	19	191	-1.20139499650137	1.57468443651469	1	1	0.658327099999951	0.169401340258811	1	1
3066	24	242	-2.07787722071279	0.0358453929504948	4	1	0.354450600000291	0.16883314188555	0	0
3066	24	242	1.83067542568598	-2.3071793915537	4	1	1.00494380000009	0.168270118529827	0	0
3066	22	222	-0.253659173202347	2.68208584429917	2	1	0.475962099999833	0.16770380903238	0	1
3066	21	212	-1.50629960760351	1.01070004941227	1	1	0.443912000000182	0.167130963936284	1	1
3066	23	232	-3.10937575252581	-0.545410708095671	3	1	0.473990699999831	0.166588915225481	1	0
3066	16	161	1.5280535696032	-2.39912221936923	4	1	0.587557299999844	0.166073143299986	0	0
3066	19	190	-0.620678832014513	1.96201352516646	1	0	0.386388900000384	0.165575791965322	1	1
3066	23	232	-2.34379685759712	-0.0478814475505032	3	1	1.81675009999981	0.16625707713328	1	0
3066	21	210	-2.05123515104945	0.796336856480978	1	0	0.390737600000193	0.165764821484843	1	1
3066	23	230	-1.96598943051667	1.56408925451994	3	0	0.731856699999753	0.16648561240813	1	0
3066	22	220	-2.06262355080244	0.718217916139502	2	0	1.67793700000038	0.167222494919658	0	1
3066	24	240	-1.37132846945255	1.28181090281382	4	0	0.722703400000228	0.167970654336379	0	0
3066	23	232	-2.49878733761334	0.399464201235782	3	1	0.480309300000044	0.168674270588301	1	0
3066	24	240	2.37359051185906	-1.71415287439107	4	0	0.885095699999965	0.168169509587716	0	0
3066	18	180	0.677486313831466	-2.89825643193248	2	0	0.830011699999886	0.168853528435252	0	1
3066	21	212	-0.403301024668218	2.18951173586433	1	1	0.727355299999999	0.169515581031723	1	1
3066	16	161	2.65344285170015	-1.1963731907129	4	1	0.419899400000304	0.181573523041888	0	0
3066	21	212	0.702901174415479	-2.98541024243499	1	1	0.347073699999783	0.172455458383598	1	1
3066	19	191	-0.758099977617279	1.89446756318241	1	1	0.919717499999933	0.164917303402598	1	1
3066	19	190	-1.44292809819272	1.96031994422112	1	0	0.58062659999996	0.158295371143082	1	1
3066	16	161	-1.44543684101122	1.52663739391311	4	1	0.394682699999976	0.166925362668086	0	0
3066	19	190	-2.54453255797548	0.0761044731974272	1	0	0.523094799999853	0.161781708528041	1	1
3066	23	232	2.56015447836145	-1.20655274427211	3	1	0.39758350000011	0.168194885381812	1	0
3066	22	220	0.759314829557681	-2.76750976387893	2	0	0.641458499999771	0.163754663025571	0	1
3066	18	181	-0.376643340646245	2.50899568929691	2	1	0.441468200000145	0.169395128430612	0	1
3066	19	191	-1.30410109263478	1.0191654943768	1	1	0.484583200000088	0.165448965026101	1	1
3066	18	180	2.59296525583096	-1.62193678865738	2	0	0.540900399999828	0.161882908658179	0	1
3066	19	191	0.755572916686153	-2.43513533392689	1	1	0.4162409999999	0.16627804426577	1	1
3066	22	222	-0.961495820809168	0.903930646953137	2	1	0.402753400000165	0.163182718528617	0	1
3066	17	170	2.33210252198997	-2.11594412684883	3	0	0.819425500000307	0.160318227478267	1	0
3066	23	230	-0.220727984455453	2.6859661328359	3	0	0.434899800000039	0.164103110005396	1	0
3066	22	222	-1.50172380761228	0.751297485041804	2	1	0.41413539999985	0.167836056850531	0	1
3066	18	181	2.37730443393631	-1.65207149642587	2	1	0.353595000000041	0.165202368752686	0	1
3066	22	222	0.161023054420397	-3.01087523480165	2	1	0.351119699999799	0.162714894246741	0	1
3066	24	240	-1.27181368839339	0.808762410821171	4	0	0.720256900000095	0.160471533878559	0	0
3066	22	220	2.49098822532921	-1.7798258829612	2	0	0.781731000000036	0.163478808506858	0	1
3066	17	172	0.560265356522549	-2.94932024937801	3	9	1.69041909999987	0.166505532398083	1	0
3066	23	232	0.864503014387119	-2.75952053517982	3	1	0.59859379999989	0.169570591601895	1	0
3066	23	230	-0.311880711480541	-3.02753420264777	3	0	0.489827400000195	0.167504404215228	1	0
3066	19	191	-1.06008615997756	2.54145452209008	1	1	0.471930100000009	0.170324629573196	1	1
3066	18	180	-0.2638469359441	2.74392269743919	2	0	0.495399299999917	0.16837365782826	0	1
3066	16	161	-1.30632372226734	1.14239732857811	4	1	0.6541715999997	0.170988370051584	0	0
3066	24	242	-3.0258518951311	-1.73098711716112	4	1	0.393568899999991	0.169128098617148	0	0
3066	24	242	-0.615702125916903	1.63245981896246	4	1	0.633609999999862	0.167314140224192	0	0
3066	21	212	-1.79148671981567	1.09284462394106	1	1	1.30017450000014	0.165631760696097	1	1
3066	16	160	-1.77227129498095	0.618281493486042	4	0	1.66534679999995	0.163995273385907	0	0
3066	21	210	-2.16839058828971	0.502090225124428	1	0	0.606893999999556	0.16614857314436	1	1
3066	23	232	2.24831566672184	-1.8871503889533	3	1	0.464316300000064	0.168387165817912	1	0
3066	19	191	0.0111305319879178	2.67967557609121	1	1	1.85209609999947	0.166827184179028	1	1
3066	22	220	0.771568167934472	-2.84327579789429	2	0	0.835834900000009	0.165384717575207	0	1
3066	17	170	-0.789798832748413	2.25691387128979	3	0	2.6294982999998	0.167307175877787	1	0
3066	21	212	1.84536162622716	-2.25955988438122	1	1	0.424599099999796	0.169303665775789	1	1
3066	17	170	-0.661913057733812	1.72853874273464	3	0	0.521038899999439	0.167881504044714	1	0
3066	17	170	-2.29990691505613	0.452622953964137	3	0	1.23993859999973	0.16976220890783	1	0
3066	24	242	-2.83449601095697	-0.670259008960367	4	1	1.83062470000004	0.171734986500661	0	0
3066	23	232	-2.79941132357131	0.0494124672336143	3	1	0.486434500000541	0.170368741435692	1	0
3066	18	180	2.13253805955599	-1.38656747388466	2	0	0.559725299999627	0.169103431173388	0	1
3066	18	180	1.19281377872985	-2.28372235863311	2	0	0.50173470000027	0.170805295743841	0	1
3066	23	230	-0.18966067369763	2.6509058010291	3	0	0.508636999999908	0.172606820061291	1	0
3066	22	222	-1.26472263217713	1.50877222940997	2	1	0.401907999999821	0.174320701665798	0	1
3066	21	210	-2.60984129410318	0.132633464679702	1	0	1.05563900000016	0.173098676271295	1	1
3066	24	242	3.03496575061199	-1.05767915458969	4	1	0.402093900000182	0.174742661455251	0	0
3066	24	242	0.750019867748914	-2.89381753492204	4	1	0.526391600000352	0.173551607085282	0	0
3066	24	242	-1.14668874604776	1.76586253731191	4	1	0.46707139999944	0.172424674440717	0	0
3066	16	160	-1.79112026031201	1.12047084923951	4	0	0.398104300000341	0.171274651933999	0	0
3066	23	232	-2.59633342284606	-0.0964501371940805	3	1	0.44958140000017	0.17282894335035	1	0
3066	23	232	-0.491122175079988	2.91405671806931	3	1	0.369852000000719	0.171724235411236	1	0
3066	23	232	-1.12965742911372	1.59391627273041	3	1	0.571751099999346	0.170645976100056	1	0
3066	22	220	-2.39139535702995	0.164768845467996	2	0	1.14845349999996	0.169640393850334	0	1
3066	18	180	-2.86429019238727	-0.492222580557053	2	0	0.390687600000092	0.17108650710827	0	1
3066	16	162	1.26004258192761	-2.95566645720424	4	9	1.30185880000045	0.172518063019759	0	0
3066	21	210	0.268941610043905	3.10317242358352	1	0	0.434862099999918	0.173878494600885	1	1
3066	21	212	-1.09722802632951	1.83073898134724	1	1	0.548412299999654	0.175332836639905	1	1
3066	17	170	-1.53374842509468	1.7164591440666	3	0	0.600026099999923	0.174324760810381	1	0
3066	24	242	-1.57045027633323	1.35413476447836	4	1	0.521212399999968	0.175743928652199	0	0
3066	23	230	-2.61370550226923	0.11790183531846	3	0	0.501213000000462	0.174748173539433	1	0
3066	17	170	2.07310727101625	-2.04753508936986	3	0	0.319714700000077	0.176123792392545	1	0
3066	24	242	-0.626157519684972	2.42425006875372	4	1	0.663468900000225	0.177430104570205	0	0
3066	22	220	-0.966933255870082	1.95402821751728	2	0	1.10785920000035	0.176477367476783	0	1
3066	18	180	-1.13544409371823	2.0016543598518	2	0	0.561952500000189	0.177736494072332	0	1
3066	18	180	-1.419073171048	1.45900607726022	2	0	0.842892900000152	0.179077511548572	0	1
3066	21	212	-1.89277413148505	0.684977133084181	1	1	0.550797100000636	0.180420048665324	1	1
3066	23	232	2.44181663182787	-1.99635829655414	3	1	0.492362699999831	0.179470593564115	1	0
3066	21	212	-0.545124320246291	2.57891934249908	1	1	0.615707500000099	0.178553248333275	1	1
3066	16	160	-1.59807569194612	0.818740538258661	4	0	0.533547299999555	0.177693580760627	0	0
3066	24	240	-2.73978099284252	-0.594923872731518	4	0	0.549011999999493	0.17893481628964	0	0
3066	16	162	1.74709399340181	-1.78668336736319	4	9	0.410754100000304	0.180188580712923	0	0
3066	19	191	0.196349540849362	3.09326045891918	1	1	0.642472999999882	0.181378520719885	1	1
3066	18	181	-1.5505817032119	0.496845553487437	2	1	0.544385200000761	0.180512863628347	0	1
3066	19	190	-2.73270774738199	0.0649185197789773	1	0	0.386447999999291	0.179656734196786	1	1
3066	17	170	1.78294077535834	-2.36895093038921	3	0	0.446799000000283	0.18081789680127	1	0
3066	23	232	-0.772393965939838	1.8804630183898	3	1	0.412652400000297	0.181932743959027	1	0
3066	22	222	-2.33786841677897	-0.156919183616487	2	1	0.479459999999563	0.181141499704921	0	1
3066	23	232	3.04719383587375	-0.732243174240137	3	1	0.485952199999701	0.180334214402123	1	0
3066	17	170	1.55545651891604	-2.07791979609204	3	0	0.42381530000057	0.179529797199224	1	0
3066	16	160	-0.307839969791414	2.53955592911782	4	0	0.461189499999819	0.180625797754869	0	0
3066	16	161	-1.63726549751838	1.0401626348258	4	1	0.58591720000004	0.181671977125559	0	0
3066	19	191	-2.72601922443081	-0.221946009651934	1	1	1.17700710000008	0.180935025034361	1	1
3066	22	220	-2.16969925770001	0.717742141831376	2	0	0.443125599999803	0.180177585885908	0	1
3066	18	181	2.97098181659709	-0.796374156513294	2	1	0.547547699999996	0.181195745797336	0	1
3066	17	171	1.67785975903829	-1.87291417772342	3	1	0.655274099999588	0.18045705334618	1	0
3066	21	212	0.473973359729214	-2.9345865731994	1	1	0.475207100000262	0.179721703271693	1	1
3066	22	220	-0.917855053303028	1.86687896775822	2	0	0.437198000000535	0.178987583209505	0	1
3066	16	161	-2.26124622861613	0.200260886284608	4	1	0.444591600000422	0.180006888756826	0	0
3066	21	212	2.13027517785252	-1.89423933993341	1	1	0.557236899999225	0.179286430827489	1	1
3066	24	242	-0.0381993698444458	2.75035341977842	4	1	0.434603099999549	0.178596002956952	0	0
3066	18	180	-1.54807853457174	1.20015899125902	2	0	0.44882619999953	0.177943807045518	0	1
3066	16	162	-2.50916016272406	0.549930628916589	4	9	1.13591939999969	0.178886719100377	0	0
3066	24	242	-2.28847058024621	0.380010378976064	4	1	0.649073099999441	0.17985405687845	0	0
3066	19	190	2.69911481505602	-1.44247132692673	1	0	0.414567399999214	0.179170296263101	1	1
3066	21	212	0.502280454049609	-2.85613638137562	1	1	0.597388499999397	0.180114678585881	1	1
3066	21	212	-0.685674400471465	2.03610769152471	1	1	0.583208000000013	0.179447996205111	1	1
3066	19	191	-1.88053982889495	0.957660214105439	1	1	0.54692569999952	0.178797046297326	1	1
3066	16	160	-2.55211873369613	-0.341204672617007	4	0	0.44716359999984	0.178183747510902	0	0
3066	23	230	1.8813025774404	-2.08200740398363	3	0	0.606267000000116	0.179066779444188	1	0
3066	21	210	-0.409798099104987	2.94475100862803	1	0	0.515915799999675	0.179968614899522	1	1
3066	24	242	-0.48652601862147	2.10324715269917	4	1	0.653480500000114	0.180821935734393	0	0
3066	21	212	-1.33571788872255	2.13414474766113	1	1	0.611896100000195	0.180208429731159	1	1
3066	24	242	-1.1372953990878	1.83135495920163	4	1	0.563288899999861	0.179590806888837	0	0
3066	17	171	-1.997037619602	0.791303412746301	3	1	0.707066799999666	0.178973957114716	1	0
3066	22	222	-2.77762907279978	-0.193976036121808	2	1	0.594591000000037	0.178393672280649	0	1
3066	17	171	2.42557595339	-0.99104400645649	3	1	0.667007199999716	0.17784079688296	1	0
3066	22	222	1.79608363380307	-1.73379235900529	2	1	0.528613099999347	0.177306889142147	0	1
3066	19	191	0.479806878002805	-3.07596192706298	1	1	0.59495330000027	0.176760397702404	1	1
3066	18	181	-1.00922455691705	2.07016032349827	2	1	0.520180999999866	0.176217755213775	0	1
3066	18	181	-1.9239520324668	0.44822208810857	2	1	0.578035999999884	0.175671450983506	0	1
3066	21	212	-2.6177608057456	0.193209880294575	1	1	0.448232400000052	0.181573523041888	1	1
3066	16	161	-2.91558838830363	0.0377206665096545	4	1	0.499332700000195	0.172455458383598	0	0
3066	24	242	2.14199499108395	-1.30735427056874	4	1	0.410084000000097	0.164917303402598	0	0
3066	19	190	0.886368246526197	-2.79793451460394	1	0	0.507681500000217	0.158295371143082	1	1
3066	17	171	-0.603423014271449	2.14490926998338	3	1	0.442068999999719	0.166925362668086	1	0
3066	24	242	-1.73299146264462	1.13425673003717	4	1	0.367998099999568	0.161781708528041	0	0
3066	18	180	2.92767581415296	-1.07165828724546	2	0	0.537755300000754	0.157043127857687	0	1
3066	21	212	1.62564953185758	-1.8543149610974	1	1	0.335130100000242	0.162999366248091	1	1
3066	18	181	-0.061384219401845	3.12156124453396	2	1	0.798666700000467	0.159083168923918	0	1
3066	24	242	-0.372806779650223	2.75139483992737	4	1	0.495160500000566	0.155523743340607	0	0
3066	24	240	-1.09689576194447	1.76621353364212	4	0	0.422503699999652	0.152231876400489	0	0
3066	17	170	-2.4023607640019	0.040766814645123	3	0	0.512055000000146	0.156691897627789	1	0
3066	23	230	2.0943951023932	-2.03766084952313	3	0	1.30945840000004	0.160843303218514	1	0
3066	21	212	0.764838002051965	-2.92521220511196	1	1	0.694692099999884	0.164867467120647	1	1
3066	17	170	-0.774735174708624	2.36937863202396	3	0	0.557976300000519	0.161986780129369	1	0
3066	23	230	-1.20732748811905	1.42570269018332	3	0	0.477856299999985	0.165840505627301	1	0
3066	17	170	-2.60271751950433	0.101430129304382	3	0	0.544525099999191	0.169667314205101	1	0
3066	17	171	2.39320278061421	-1.88000285633187	3	1	0.611426299999948	0.173493217533408	1	0
3066	23	230	-0.270147038006633	2.87595629618367	3	0	0.729622999999265	0.170938118889781	1	0
3066	18	180	-0.593685293201008	2.17494876017755	2	0	0.571038500000213	0.174414750136013	0	1
3066	16	161	-1.81028558212336	0.753010610267657	4	1	0.376213100000314	0.177932678201421	0	0
3066	19	190	2.75294201603229	-1.43552071460579	1	0	0.461991099999977	0.175542689461597	1	1
3066	17	171	0.287248606439875	-3.10775554381222	3	1	0.602526900000157	0.17876421019482	1	0
3066	22	222	-1.20172416920784	1.47776510926262	2	1	0.374177100000452	0.176512312967991	0	1
3066	17	171	-2.3762182854333	0.365818814108017	3	1	0.434409600000436	0.174339226983029	1	0
3066	23	232	2.23446086455167	-1.80057800819078	3	1	0.413020199999664	0.172365878061036	1	0
3066	17	171	-0.0996546318998677	2.82650666473418	3	1	0.301456600000165	0.170436186431688	1	0
3066	24	240	-1.7844978182748	0.911397868755328	4	0	0.311419700000442	0.168671389254795	0	0
3066	24	242	-2.47057679152411	0.806281582771022	4	1	0.407635900000059	0.171034773419648	0	0
3066	16	161	2.17913941289465	-2.17852890054126	4	1	0.336698099999921	0.169342001744453	0	0
3066	22	222	-0.592919205920507	2.34522759854447	2	1	0.43718059999992	0.167688555068507	0	1
3066	18	181	-1.7528548301886	0.701290667769667	2	1	0.401313399999708	0.166124729681478	0	1
3066	24	242	2.43319431013327	-1.80109390747482	4	1	0.390229600000566	0.164677849280111	0	0
3066	18	180	-0.296459651061244	2.5188509145646	2	0	0.361974000000373	0.163224577536957	0	1
3066	24	240	-1.77839022640808	0.790006534850744	4	0	0.33232820000012	0.165188880105214	0	0
3066	23	232	2.64915524686616	-1.69668419768509	3	1	0.30210629999965	0.167056671497374	1	0
3066	17	170	-0.422768058078093	2.75782923961835	3	0	0.492981100000179	0.165709439461262	1	0
3066	22	222	-1.18408689327483	2.04754345862745	2	1	0.348511799999869	0.167628754042964	0	1
3066	16	160	-1.8826763229977	0.615679939582827	4	0	0.412773699999889	0.166310066738375	0	0
3066	21	212	1.97162021708049	-2.51263893594623	1	1	0.987763099999938	0.168146407064551	1	1
3066	19	190	-0.29536657379078	2.90901460975911	1	0	0.48848580000049	0.166864572423987	1	1
3066	23	232	-1.64273295374076	0.433679183075666	3	1	0.421199299999898	0.168615821409897	1	0
3066	24	242	2.34651415128441	-1.8302509351904	4	1	0.241345600000386	0.167382018480571	0	0
3066	24	240	-0.297994651714169	-3.00268424856549	4	0	0.838307699999859	0.166209913085313	0	0
3066	22	222	-0.103244157543799	2.41640834938615	2	1	0.455397200000334	0.167862650511206	0	1
3066	21	212	-1.66198284134413	1.61602868175496	1	1	0.418385500000113	0.166712052278392	1	1
3066	21	210	-0.711696882152618	2.60312494724428	1	0	0.422019100000398	0.16563996942972	1	1
3066	16	160	-1.71163288067362	0.829504267154743	4	0	0.629164899999523	0.167077174977449	0	0
3066	22	222	-2.82250947481881	-0.544069587317767	2	1	0.416546800000106	0.1686007718798	0	1
3066	24	242	1.67670946943729	-2.2687394581992	4	1	0.333321200000682	0.16752591469829	0	0
3066	19	191	2.83681127674899	-1.34680259106585	1	1	1.43140149999999	0.166489166514295	1	1
3066	17	170	2.21086194413702	-1.57531212538991	3	0	0.305809499999668	0.165519763046307	1	0
3066	23	232	0.0877233550740605	2.71668265244981	3	1	0.509032699999807	0.166827758583379	1	0
3066	18	180	-1.47911655290723	1.52542256769903	2	0	0.35698339999999	0.165877799609996	0	1
3066	19	190	-2.11353016805033	1.13632074704312	1	0	0.35288010000022	0.167243179010628	1	1
3066	19	191	-2.28535250726434	1.04439005105934	1	1	0.37249569999949	0.168590931060745	1	1
3066	21	212	-2.05938325505751	1.64347717666548	1	1	0.359043999999813	0.167639461939999	1	1
3066	18	181	-2.60136127222038	-0.204910301942431	2	1	1.02637190000041	0.166708622797727	0	1
3066	16	161	2.92522952317727	-1.65504667809058	4	1	0.521263200000249	0.165838117735422	0	0
3066	17	170	-0.268840069537556	2.90524598404889	3	0	0.309829400000126	0.165006266192309	1	0
3066	23	232	-1.2509625059148	2.15242620094817	3	1	0.760130699999536	0.166149417966093	1	0
3066	17	171	0.255849401712805	3.1088677301149	3	1	0.460846900000433	0.165335877407888	1	0
3066	22	220	-1.59342112984217	0.584646166475231	2	0	0.400850100000753	0.164510595404823	0	1
3066	18	180	-3.11934215013828	-1.12371231559351	2	0	0.400976700000683	0.165610947801456	0	1
3066	24	242	0.585408972522586	-2.83590137647055	4	1	0.401872299999923	0.166690415277708	0	0
3066	18	181	-0.746803632702226	1.57441289546749	2	1	0.660704200000509	0.165905534886675	0	1
3066	21	210	-2.61923434357485	-0.541611733576271	1	0	0.662454900000739	0.165154199294387	1	1
3066	23	232	2.41874832621515	-1.57323174874998	3	1	0.317437100000461	0.166185418353041	1	0
3066	16	160	-0.15231554066147	2.55128422647164	4	0	0.377059600000393	0.165448390458566	0	0
3066	19	190	-1.83405217930426	0.660777790607447	1	0	0.46494470000016	0.166452466609817	1	1
3066	19	190	2.9242315382584	-1.43212600276512	1	0	0.480480299999726	0.167546262724865	1	1
3066	21	210	0.480659830720593	-2.70729827657626	1	0	0.562501200000042	0.168609306256209	1	1
3066	16	160	-1.3706405500658	0.28444492902349	4	0	0.749161599999752	0.169623322486902	0	0
3066	17	170	2.69968713885687	-1.63751695335485	3	0	0.60908979999931	0.170701200993091	1	0
3066	21	212	0.0317916459884892	2.80344514625768	1	1	0.617027499999494	0.171799188096292	1	1
3066	17	171	-1.23423595643012	1.31879691607914	3	1	0.417550899999696	0.171024796955947	1	0
3066	24	240	-2.89545420477831	-0.273413994785487	4	0	0.347773500000585	0.170292736217981	0	0
3066	16	160	1.52388796191079	-2.43759180008675	4	0	0.544652074605438	0.171338842131216	0	0
3066	21	212	-0.615974186892424	1.92934766225895	1	1	0.401630599999407	0.172369520323543	1	1
3066	18	180	-2.33354556972542	0.194858278513797	2	0	1.70119890000024	0.171640522884675	0	1
3066	22	221	-0.520881234018448	2.26446915724082	2	9	1.60752800000046	0.172631133420337	0	1
3066	19	191	0.134256096307256	-2.74666100786631	1	1	0.407792500000141	0.173581748543141	1	1
3066	21	212	-1.04741737288519	2.05411827350102	1	1	0.481692400000611	0.172909736208055	1	1
3066	24	240	-1.62887883743822	1.54404310468403	4	0	0.612580799999705	0.172219936496075	0	0
3066	16	160	-1.33145762419734	2.32873301594768	4	0	0.439513899999838	0.173145079692114	0	0
3066	18	180	-1.32969448886934	2.08919809221356	2	0	2.66245019999951	0.174049314165077	0	1
3066	22	220	-2.5587519049145	-0.622017037658773	2	0	0.459031600000344	0.175029802322013	0	1
3066	16	161	1.31772358525572	-2.39872342366301	4	1	0.625494900000376	0.176022852219498	0	0
3066	21	210	-0.440399361101223	2.89117584786887	1	0	0.562375800000154	0.175321294382667	1	1
3066	19	190	-1.47597544619974	1.47713726131309	1	0	0.679592999999841	0.176282415819341	1	1
3066	16	160	-1.03822859601415	2.53293270506036	4	0	1.8802024000006	0.177193571269632	0	0
3066	18	180	0.225009809277963	2.95645800038641	2	0	0.810050000000047	0.178085506972084	0	1
3066	22	220	-0.652206634422004	1.77718734691665	2	0	0.776394099999379	0.1790530494103	0	1
3066	22	222	-1.87423134061172	1.18622865117276	2	1	0.476463300000432	0.180038488881905	0	1
3066	19	191	-1.56110346938129	1.93555053002068	1	1	0.472943100000521	0.179341601557571	1	1
3066	23	232	-2.05883993350077	0.503645602809402	3	1	0.364444400000139	0.178670633567867	1	0
3066	18	181	1.97123586345483	-2.10361658617708	2	1	0.433931600000506	0.178037536695292	0	1
3066	22	222	-0.0609359968288072	2.67807898338802	2	1	1.22442159999991	0.177431037971274	0	1
3066	22	220	-0.372053291373201	1.08330781158269	2	0	0.664884099999654	0.176814288813431	0	1
3066	23	230	2.28832057483701	-2.5195747697736	3	0	0.403870499999357	0.177631797904901	1	0
3066	22	222	-1.08231156392122	1.46656420732189	2	1	0.426360099999329	0.178505574724488	0	1
3066	16	161	-2.30646793362458	0.389432034430016	4	1	0.333918799999992	0.177910052353239	0	0
3066	21	212	2.2346603317964	-1.8713543107924	1	1	0.370962700000746	0.177337030288543	1	1
3066	16	160	-0.385889026393997	2.32387667102862	4	0	0.326865100000759	0.176752106332812	0	0
3066	23	232	-2.09488778306499	0.297781294179127	3	1	1.10190419999981	0.177529540414779	1	0
3066	19	190	-3.11102764351546	-0.118574774777921	1	0	0.448260500000288	0.17697939692276	1	1
3066	23	232	1.94300383964536	-2.07388238503663	3	1	0.604521400000522	0.177739977186365	1	0
3066	21	210	-0.303697921981291	2.49425276110205	1	0	0.457547100000738	0.177197557579221	1	1
3066	17	170	-1.86961578427502	0.339345029248518	3	0	0.909855400000197	0.177943466796413	1	0
3066	22	222	3.09917452493373	-1.26868034891251	2	1	0.668614999999591	0.178750423342648	0	1
3066	17	171	2.62482114387191	-1.25774527829523	3	1	0.582106400000157	0.173956832063662	1	0
3066	21	212	1.22424174150681	-2.1858772664576	1	1	0.448676899999555	0.165236439620453	1	1
3066	17	170	-0.561840422513351	2.55001789659803	3	0	0.633239200000389	0.157703328598727	1	0
3066	22	220	-0.988577848609573	1.58089791089004	2	0	0.718451900000218	0.166709650765317	0	1
3066	22	222	-2.2263095834182	0.486345070688647	2	1	0.388487800000803	0.175275410929941	0	1
3066	21	212	2.29417321223836	-1.80003365696012	1	1	0.363170483095928	0.169557481737309	1	1
3066	16	160	-0.257771810098657	-3.1317744060977	4	0	0.451943500000198	0.164711281918899	0	0
3066	16	160	-0.840602238845991	1.85343095998983	4	0	1.01808290000008	0.170866585702112	0	0
3066	22	220	-1.25770916251494	2.11585406860624	2	0	0.625193400000171	0.177102598032585	0	1
3066	22	222	-1.1354339105743	1.93229021830703	2	1	0.348486599999887	0.183092780931658	0	1
3066	23	232	-2.22424153487002	0.506003915236363	3	1	0.522798300000431	0.178819026834573	1	0
3066	18	180	-2.46400922140281	0.340301643251118	2	0	0.947612699999809	0.175016952977601	0	1
3066	22	222	2.74269602540802	-1.44492036918816	2	1	1.50161099999968	0.179999699072776	0	1
3066	16	161	2.3998277214922	-1.73841235367091	4	1	0.625338499999998	0.176524611275676	0	0
3066	23	232	-0.00583359850225129	-2.92638423235135	3	1	0.485903200000394	0.173337243138277	1	0
3066	21	212	-1.29171626817474	1.36590984938687	1	1	0.311569800000143	0.170384555151117	1	1
3066	24	242	-2.46863761508955	0.135436369681386	4	1	0.38379789999999	0.167753775944307	0	0
3066	17	171	2.07669100178125	-1.95918809757804	3	1	0.340736099999958	0.165260448832394	1	0
3066	21	212	-0.463851019859016	2.65688978703594	1	1	0.415621799999826	0.162885446195789	1	1
3066	19	190	-1.29966306218481	1.47134181075947	1	0	0.475818100000652	0.160727741975636	1	1
3066	18	180	-2.33618860864604	0.86664624926615	2	0	0.532505000000128	0.16361629618443	0	1
3066	22	220	2.99715161204543	-0.392757247387651	2	0	0.393072299999403	0.166512199076835	0	1
3066	24	242	1.49325701766967	-2.53858701941114	4	1	1.36844470000051	0.16944464206853	0	0
3066	24	240	0.172695736513123	-2.71387526591756	4	0	0.351231000000553	0.167384097702613	0	0
3066	24	240	-0.703911397097366	2.01493295758695	4	0	1.23557359999995	0.17009184738328	0	0
3066	24	242	0.108434645761489	2.99701312590781	4	1	0.389683100000184	0.172862831890818	0	0
3066	23	230	-1.3271562586396	1.34852790068622	3	0	0.719110600000022	0.170924303920772	1	0
3066	22	222	-1.91966096650679	1.11409469205928	2	1	3.65877969999929	0.173504849974982	0	1
3066	21	212	1.28563637823828	3.13965936580297	1	1	0.50648369999999	0.171750585401698	1	1
3066	23	232	-1.06281191941327	2.24399475256414	3	1	0.518538799999988	0.170024186932446	1	0
3066	19	191	-0.131997339858676	2.58019889595007	1	1	0.386471400000119	0.168434821170343	1	1
3066	24	240	-1.75102102758716	0.876397950600361	4	0	0.263316300000042	0.166849241143327	0	0
3066	22	222	2.9231931643028	-0.979185513209399	2	1	1.52520189999996	0.168994959843611	0	1
3066	18	180	2.5236964681681	-1.14660460721972	2	0	0.317424299999402	0.167482769718802	0	1
3066	17	170	0.934879832771726	-2.43604855434481	3	0	0.798064099999465	0.16949850406063	1	0
3066	16	160	-0.0847531803201478	-2.90299544121722	4	0	1.78855269999985	0.171444415435712	0	0
3066	16	161	0.851245640037089	-2.41445049146028	4	1	0.347518900000068	0.173452681322306	0	0
3066	24	240	-1.01831217380417	1.83967137372375	4	0	2.01632710000013	0.172010904066446	0	0
3066	19	190	0.351362336256753	1.59017292622082	1	0	0.782754599999862	0.173907619932108	1	1
3066	18	181	2.85094366220093	-1.66665136348549	2	1	2.28046300000005	0.17590650124105	0	1
3066	23	232	-3.09159198181736	-0.843800692535443	3	1	0.291692599999806	0.174514976272193	1	0
3066	22	222	1.59018887403928	-2.08116259468607	2	1	0.368546000000606	0.17322611695553	0	1
3066	23	232	-0.599864512585985	1.99157208259029	3	1	0.385929600000054	0.17194536532573	1	0
3066	17	170	-1.88672527343027	0.86153369964516	3	0	0.312392900000305	0.170700904811729	1	0
3066	19	190	2.2459983193075	-1.83525573450617	1	0	0.406131899999309	0.172407361785753	1	1
3066	18	181	0.0625475460443217	2.7890519395218	2	1	0.339904999999817	0.17402613587796	0	1
3066	16	160	-1.14085257907423	1.32618376903447	4	0	1.74335969999993	0.172882003537112	0	0
3066	17	172	-1.83999004844792	-0.258851646600648	3	9	0.420252099999743	0.174434435377933	1	0
3066	23	230	1.87132343468268	-2.07486119484571	3	0	0.598066300000028	0.176096481052645	1	0
3066	21	212	-0.403714806854917	2.65990539216002	1	1	0.584124599999996	0.177677668652429	1	1
3066	17	171	-2.84308147987112	-0.842703534752702	3	1	0.30504270000074	0.176572299921404	1	0
3066	21	212	0.748899453566586	-2.94617340178878	1	1	0.159414699999616	0.175446329218257	1	1
3066	16	161	-1.41236807343817	1.20984131255411	4	1	0.187526300000172	0.17436137268493	0	0
3066	21	212	2.96753529494404	-0.913087783059704	1	1	0.275764200000594	0.1733484741726	1	1
3066	21	212	1.11319216500566	-2.21364795369443	1	1	0.275262399999519	0.172334016711315	1	1
3066	17	171	-0.69705413431223	2.44514319785422	3	1	0.340420300000005	0.171334500340055	1	0
3066	16	161	-1.60785374650959	1.27564211323582	4	1	0.266702699999769	0.170373525843009	0	0
3066	16	160	3.13583354698376	-0.699192999576079	4	0	1.13918990000002	0.169471916823395	0	0
3066	18	181	2.7004076343769	-1.19738318690591	2	1	0.376433000000361	0.170688692945624	0	1
3066	21	212	0.900431227733438	-2.28545805113589	1	1	0.277023399999962	0.169802732280463	1	1
3066	24	242	-0.873851607787253	2.13536126576519	4	1	2.16010970000025	0.168958147725661	0	0
3066	24	242	1.34475770270535	-2.66116283833559	4	1	0.362157999999908	0.168096830235884	0	0
3066	24	242	-0.732229610548191	1.93307259450628	4	1	0.365588200000275	0.167237431082174	0	0
3066	18	180	-2.32145970662258	0.532409331918463	2	0	0.353905900000427	0.166418603015909	0	1
3066	24	240	-2.88188785413348	-0.819402442108101	4	0	0.452763700000105	0.167586035553645	0	0
3066	23	230	1.1528780380146	-2.51096836679581	3	0	0.446277799999734	0.168713158861039	1	0
3066	21	212	-0.728461904919306	1.90257199955718	1	1	0.376986700000089	0.169790728263136	1	1
3066	23	232	-1.99147571058208	0.75113728271915	3	1	3.17793549999988	0.169028187273941	1	0
3066	22	221	-1.33195527764964	0.462696803209977	2	9	1.31690809999964	0.168249381260937	0	1
3066	24	240	-2.83554240482499	-1.08116487822682	4	0	0.455735399999867	0.169292345800335	0	0
3066	16	160	0.575507274903303	-2.75850891175681	4	0	1.69298509999953	0.170311161261862	0	0
3066	21	210	0.249821638030561	-2.904564866479	1	0	0.475474199999553	0.171420722677831	1	1
3066	19	190	-0.97990302257014	1.86040590597198	1	0	0.544949600000109	0.172502810532754	1	1
3066	16	160	-1.63969034566654	1.32564314284425	4	0	1.12113670000053	0.173533820104914	0	0
3066	22	222	-0.932668832464025	1.79448172257555	2	1	0.40376600000036	0.174628518239283	0	1
3066	21	210	-2.56429049956911	0.0893767469015588	1	0	1.41321859999971	0.173882065473978	1	1
3066	19	191	3.10807637350171	-1.032301426713	1	1	2.23685879999994	0.174957870882597	1	1
3066	17	170	-2.27829203363107	0.272361251512935	3	0	0.403556799999933	0.174215599322233	1	0
3066	16	160	2.23012628714057	-1.34524114608652	4	0	0.463496000000305	0.175277441594507	0	0
3066	16	160	0.806842481851986	-2.901239917178	4	0	0.916189999999915	0.17632916866443	0	0
3066	19	190	0.194936954224547	2.90427810062078	1	0	1.34605749999992	0.177326351366969	1	1
3066	18	180	0.130588768260858	-2.81575611191112	2	0	2.20932760000051	0.178305209685262	0	1
3066	24	242	2.17552482924394	-1.5484894902872	4	1	0.321856800000205	0.179373214301953	0	0
3066	16	161	0.0361564371896523	-2.72177912177957	4	1	0.289357399999972	0.178627139795892	0	0
3066	19	190	-1.20243751457644	1.31624040031825	1	0	0.697162200000093	0.177924432776645	1	1
3066	18	181	-2.05770076945243	0.320983320197831	2	1	0.285302400000546	0.178938998074738	0	1
3066	18	181	2.0295244576288	-2.04187508619455	2	1	0.295225399999254	0.178239510160479	0	1
3066	23	232	-0.557067580569674	2.48471418965738	3	1	0.295859500000006	0.177573997676518	1	0
3066	18	180	-1.6861017288025	0.855782351582426	2	0	0.805264800000259	0.176930342955127	0	1
3066	23	230	3.05891916270585	-1.55418886301002	3	0	0.367861700000503	0.177818470505783	1	0
3066	18	180	-0.18416191400008	-3.05012797472352	2	0	0.427118900000096	0.178772620005517	0	1
3066	23	232	-1.34088836591307	1.35549051322945	3	1	0.224480699999731	0.179753497702829	1	0
3066	17	171	-2.61801764035946	-0.607866385671933	3	1	0.236224400000538	0.179060690975911	1	0
3066	21	210	1.29729296636473	-2.12645384765062	1	0	0.759726600000249	0.178406914238501	1	1
3066	17	171	-0.0220357911673639	-2.96158657045728	3	1	0.294916900000317	0.179342303460169	1	0
3066	19	191	-1.57910741847106	0.880820370165363	1	1	0.346093200000723	0.178687789093197	1	1
3066	17	171	-2.20001864085656	1.56883528269153	3	1	0.478106399999888	0.17806989175815	1	0
3066	17	171	-2.2538517022882	-0.0749769215478939	3	1	0.803669899999477	0.177477885014145	1	0
3066	17	171	3.0770172650268	-1.84097061693219	3	1	0.466656999999941	0.176876068189987	1	0
3066	17	171	-0.760731659889336	0.983099766884641	3	1	0.313409200000024	0.17628166148211	1	0
3066	23	232	2.64403360286823	-1.56645321016359	3	1	0.269158000000061	0.175685579569848	1	0
3066	19	191	-0.182194424176781	-2.96873160707668	1	1	0.361253799999758	0.175082085887214	1	1
3066	23	232	-1.24725704279808	1.43927031857044	3	1	0.318732799999452	0.174509087567922	1	0
3066	18	180	-2.44346797031951	0.36126870441465	2	0	0.987409899999875	0.17396524437314	0	1
3066	24	242	-2.91105591669719	-0.979081782363206	4	1	0.384317500000179	0.174752878760551	0	0
3066	21	210	0.753121526545498	-2.65710183854843	1	0	0.334541600000193	0.174209838639685	1	1
3066	16	161	-0.832505380846505	1.63140583136576	4	1	0.251217199999701	0.174991905279992	0	0
3066	18	180	-2.99026917425385	-0.246089137785484	2	0	0.345669600000292	0.174448227409039	0	1
3066	19	191	2.68003164761215	-1.80131068204888	1	1	0.322369999999864	0.175227035611657	1	1
3066	18	180	-0.717960129499911	1.31586380818392	2	0	1.13919139999962	0.174681370177701	0	1
3066	22	222	2.45205334295573	-1.77027768115009	2	1	0.178459499999917	0.160963516157508	0	1
3066	18	180	-0.204163411402711	2.68147578579924	2	0	0.891962699999567	0.153022070977093	0	1
3066	16	160	-0.855027627808207	2.25734575109198	4	0	0.498309300000074	0.162302536503257	0	0
3066	18	182	-1.4712186934796	1.14019192832989	2	9	0.940043100000366	0.171616308599832	0	1
3066	16	161	-2.48284627058594	0.169423332628109	4	1	0.399831599999743	0.180777792609454	0	0
3066	19	191	1.9749919917791	-2.18863413677616	1	1	0.319385699999657	0.174281244796648	1	1
3066	18	181	-0.579109397504641	2.47553060689231	2	1	0.390802099999746	0.169002449983311	0	1
3066	23	230	-1.20873661466211	1.70360417949767	3	0	0.283520100000715	0.16432858159681	1	0
3066	17	171	-2.65400167840193	-0.31896717419326	3	1	0.312460799999826	0.170067535139829	1	0
3066	18	180	1.74876832441205	-2.2629583757756	2	0	0.495604099999582	0.166093918870904	0	1
3066	19	190	-0.882433121399169	1.77983766306038	1	0	0.405114199999844	0.171382750053192	1	1
3066	21	212	-1.41256698713638	1.76434087420355	1	1	0.372865999999703	0.17656959737878	1	1
3066	22	222	-2.42297635215707	0.418507014243756	2	1	0.491942100000415	0.172888830241935	0	1
3066	22	222	2.63938423649729	-1.53117362189577	2	1	0.32379519999995	0.169563958230566	0	1
3066	16	161	-0.123981669789131	-3.0003989818876	4	1	0.349897500000225	0.166649131814426	0	0
3066	23	232	-1.07022317682783	2.13491544294736	3	1	0.561162199999671	0.163952691192882	1	0
3066	22	220	-1.34653359059547	2.17622908321518	2	0	0.3884422000001	0.161418009796803	0	1
3066	17	171	-0.612426649045654	2.19308844958687	3	1	0.315901199999644	0.164679744664479	1	0
3066	23	232	-2.12369651210858	0.76454688472318	3	1	0.294492299999547	0.162306849493194	1	0
3066	24	242	2.63282145393764	-1.22640707869548	4	1	0.849754800000483	0.160162640537432	0	0
3066	24	240	1.24255145786498	-2.61330780820378	4	0	0.414730899999995	0.158097212159906	0	0
3066	24	242	-0.709659404804594	1.67209865400855	4	1	0.306728999999905	0.160768569606773	0	0
3066	19	190	-2.89704353220048	-0.2586154720103	1	0	0.218692000000374	0.158813555072978	1	1
3066	23	232	1.39484673824157	-2.62155555444535	3	1	0.806797000000188	0.161465357509506	1	0
3066	22	220	-0.780969550565066	1.04274950334564	2	0	2.00258500000018	0.159614286003677	0	1
3066	22	220	-1.42500645230242	1.4677588167374	2	0	0.341073800000231	0.162072846570053	0	1
3066	16	160	-1.01273392003539	2.4598959877136	4	0	0.77395770000021	0.164587470944967	0	0
3066	19	191	-1.28132023810691	1.60955863333155	1	1	0.298577800000203	0.166965468832679	1	1
3066	18	180	-2.40202156604088	0.237961087379082	2	0	0.311237300000357	0.165273696856085	0	1
3066	22	222	1.97457072506047	-2.14788364765887	2	1	0.355526199999986	0.167513830871431	0	1
3066	22	220	-0.470659740805473	2.64112963784351	2	0	0.376844800000072	0.165883577526483	0	1
3066	21	212	-1.37888309131392	1.34908427040383	1	1	0.448630500000036	0.168158189033209	1	1
3066	17	170	-2.84912068282587	-0.389798689279507	3	0	1.43780949999928	0.166580568085485	1	0
3066	24	242	2.97467218745933	-0.683491767542197	4	1	0.272126200000457	0.168730824761519	0	0
3066	24	240	1.17845392001143	-2.45640463377475	4	0	0.51175880000028	0.167216805049822	0	0
3066	17	171	-0.406873607034706	2.30633940898312	3	1	0.324652899999819	0.16924525226074	1	0
3066	23	230	-2.11162708267638	0.286742644122687	3	0	0.350298299999849	0.167801497101735	1	0
3066	18	181	2.35179273907643	-1.79495115413866	2	1	0.485530599999947	0.16971168359686	0	1
3066	16	160	-0.154449285356117	2.7231238965984	4	0	0.418987000000016	0.168387536447965	0	0
3066	23	232	-0.994209712388491	1.67551608191456	3	1	0.195081100000607	0.170196537698015	1	0
3066	24	240	-3.09110949826008	-0.38391862261495	4	0	0.415401899999779	0.168917939466767	0	0
3066	23	230	1.96539986572785	-2.06290259895175	3	0	0.433526299999357	0.170643759237404	1	0
3066	24	240	-0.669456084983431	2.23657658809285	4	0	0.204500099999677	0.172476104807652	0	0
3066	17	170	-0.631317857127884	2.14649448304974	3	0	1.04972220000036	0.174220044833201	1	0
3066	22	222	-1.08363313979923	2.21527612461413	2	1	0.233636799999658	0.17607745976273	0	1
3066	18	180	-1.50581391411405	1.13799057914752	2	0	0.415215399999397	0.174773719762898	0	1
3066	19	191	2.87152186705783	-1.1850740353051	1	1	0.309132400000635	0.176551433827733	1	1
3066	19	191	1.1394929285902	-2.31869964015329	1	1	1.15261060000012	0.175293171399484	1	1
3066	21	210	0.132260397578364	1.69815819112962	1	0	0.665199100000791	0.174101318218635	1	1
3066	16	160	-3.11796009076701	-1.19998464044914	4	0	0.974412399999892	0.175778230334053	0	0
3066	16	161	-0.871827441516639	1.96858338246145	4	1	1.11272379999991	0.177387773622194	0	0
3066	17	170	-0.583863549840414	2.39061433002251	3	0	0.290996799999448	0.176222156551698	1	0
3066	19	191	-1.45781821999429	1.61013648524772	1	1	0.346474899999521	0.177760725200114	1	1
3066	17	171	-2.70025670156485	-0.151490779516925	3	1	0.289208399999552	0.176680003682202	1	0
3066	24	242	1.75048151546885	-1.87900015309805	4	1	0.190120499999466	0.175582188667367	0	0
3066	23	232	-0.255628351823998	2.8121005891946	3	1	1.06092890000036	0.174516754410154	1	0
3066	18	180	-0.454266180551232	2.78306061063774	2	0	0.757375799999863	0.173523884105253	0	1
3066	24	240	-0.785211789800766	2.6173514255061	4	0	0.319876799999292	0.174954440411617	0	0
3066	23	232	-1.51769430584676	1.42652297995821	3	1	0.308920299999954	0.176382338564772	1	0
3066	16	161	-2.88772479219492	-1.12044459071762	4	1	0.216095499999938	0.175372493021475	0	0
3066	18	180	0.527029960235247	-2.41206041459938	2	0	0.477803400000084	0.174400883990662	0	1
3066	23	232	-0.34361754509656	3.00014653885471	3	1	0.284941999999319	0.175766387946039	1	0
3066	22	222	-1.25633899761679	1.59154269337521	2	1	0.342366300000322	0.17480668640077	0	1
3066	22	221	-1.95521143776308	1.15543502418849	2	9	1.7676575000005	0.173908091530896	0	1
3066	21	210	-1.00144201103714	2.11909315784595	1	0	0.236619100000098	0.175195554164985	1	1
3066	16	161	-2.12713968992498	0.796564961929166	4	1	0.448252000000139	0.176471830498677	0	0
3066	21	212	-2.73755326242371	0.167233069012384	1	1	0.571554600000127	0.175568768635654	1	1
3066	22	220	2.1883641602192	-1.45834650452795	2	0	0.373396400000274	0.17468198763474	0	1
3066	21	210	0.668855210119117	-2.86088908597488	1	0	0.372305399999277	0.175916303192618	1	1
3066	16	160	-0.934931073847999	1.89054340517409	4	0	0.32026709999991	0.177091165106984	0	0
3066	23	230	-2.11141174992426	0.693329957640331	3	0	3.69351719999941	0.178232678289609	1	0
3066	21	212	0.684679329154453	2.68653139213958	1	1	0.287776600000143	0.179472029420931	1	1
3066	19	190	-1.76258210337547	1.77218047125578	1	0	0.691686000000118	0.178606309086383	1	1
3066	21	210	-0.435794050228777	2.55981623625835	1	0	0.34469099999933	0.179823429973977	1	1
3066	23	230	-1.79082207737191	1.02350529890708	3	0	0.425630700000511	0.180990577781249	1	0
3066	19	190	-2.46280279775675	0.217825271879761	1	0	1.55700090000028	0.182117595503804	1	1
3066	19	190	2.42829158722297	-1.691930585158	1	0	1.46020709999993	0.183331681937231	1	1
3066	22	220	3.07662054274913	-1.14677798683514	2	0	0.373818399999436	0.184550764999643	0	1
3066	17	171	0.66904287993116	-2.54330629796658	3	1	0.303480200000195	0.18570772169855	1	0
3066	19	190	-0.926199854516004	2.09705296419826	1	0	0.707261900000049	0.184861744131365	1	1
3066	18	181	-1.14528578952354	2.17378553046225	2	1	0.330736200000501	0.18598261655595	0	1
3066	17	171	-1.81288950410221	1.34950631308938	3	1	0.456932500000221	0.185191174248151	1	0
3066	23	230	-2.30519732751305	0.482370525551189	3	0	0.27111799999966	0.184380190551015	1	0
3066	16	161	2.09274597239131	-1.48597347152046	4	1	0.289748399999553	0.1854683340379	0	0
3066	24	240	0.549188189443328	-2.9501331202718	4	0	1.14228159999948	0.184677731634471	0	0
3066	17	170	-0.0730464270993818	-2.9059953843023	3	0	0.532032799999797	0.185731850289578	1	0
3066	21	212	-0.496073959542514	2.21990894126649	1	1	0.394534199999725	0.18676905965318	1	1
3066	17	171	-1.88270758309943	1.18993483209364	3	1	0.31580219999978	0.186016354875032	1	0
3066	16	161	-2.5475477094463	0.328603369513415	4	1	0.270425200000318	0.185291606904354	0	0
3066	17	170	2.73354671122698	-0.791437844116891	3	0	0.434784899999613	0.184548663010952	1	0
3066	16	161	1.35553905238226	-2.30813975812077	4	1	0.432246499999565	0.185543947450138	0	0
3066	18	181	-0.410443262427333	3.11788252035515	2	1	0.305462700000135	0.1848179350781	0	1
3066	18	180	-1.61805593258962	0.71634383212289	2	0	0.34085690000029	0.184097298764145	0	1
3066	24	242	2.81377428973695	-1.16535189628787	4	1	0.375327699999616	0.185073763704525	0	0
3066	24	240	0.750391845257448	-2.33211249901311	4	0	0.183967699999812	0.184371743609369	0	0
3066	21	212	-0.31462819513313	2.28454887459843	1	1	0.365229800000634	0.185317517510346	1	1
3066	16	161	-1.89271880980044	0.672168125148229	4	1	0.752037600000222	0.184631979460227	0	0
3066	22	222	-2.90492133458155	-0.51980184839687	2	1	0.299001800000042	0.183947364278171	0	1
3066	17	171	1.26413617433451	-2.45526948327241	3	1	0.304520099999536	0.183259543363599	1	0
3066	16	161	-0.670344430969283	1.13611560413708	4	1	0.283805300000495	0.182609913010964	0	0
3066	23	232	2.20634614495079	-2.21833494086445	3	1	0.353512499999852	0.181993270617916	1	0
3066	23	230	-0.365228625622986	2.40974436496944	3	0	1.34182259999943	0.181399294492825	1	0
3066	24	242	-0.375787274702884	2.94682112282762	4	1	0.269962600000326	0.182213454992122	0	0
3066	21	212	-1.38210453731049	1.11341739634579	1	1	0.347944199999802	0.181626571439418	1	1
3066	18	181	2.95217309653511	-0.758320226717443	2	1	0.308820799999921	0.181029860885109	0	1
3066	24	242	1.09662005361282	-2.73828559761613	4	1	0.283761599999707	0.18044066244532	0	0
3066	19	191	-1.55440052287359	0.20943951023932	1	1	0.34194269999989	0.179850219139528	1	1
3066	19	190	2.1185611997285	-1.73708892038662	1	0	0.285332100000232	0.179250461712684	1	1
3066	24	242	-0.143340204619315	2.8302636518827	4	1	0.279523500000323	0.180078978984745	0	0
3066	19	191	-1.81117478864337	0.512248378012285	1	1	0.300664999999753	0.179494971746952	1	1
3048	24	242	-0.605022355549556	3.13281725511608	4	1	1.51921529998071	0.26964680578831	0	0
3048	17	171	0.956712620534721	-2.03283529746444	3	1	1.19475800002692	0.256782159024229	1	0
3048	18	180	1.56028542200593	-2.32397853463308	2	0	2.64406640001107	0.246365475948777	0	1
3048	19	191	-3.05343342883463	-0.403440072950096	1	1	1.41482679999899	0.259553479187841	1	1
3048	24	240	-1.80117516013222	1.17144132845721	4	0	1.95061900001019	0.250830358933765	0	0
3048	16	161	-0.309459998529192	-2.95755781438001	4	1	1.44744630000787	0.26200681081263	0	0
3048	17	171	1.11168772297117	-2.46060100733481	3	1	1.99323530000402	0.254446208689565	1	0
3048	24	242	2.45899529691976	-0.632556576879173	4	1	1.01195410004584	0.247874258556951	0	0
3048	17	171	2.95564168655488	-1.13291500082593	3	1	1.04793930001324	0.242031150768068	1	0
3048	18	180	1.98786432404156	-0.889149613849294	2	0	2.97225819999585	0.236740934300702	0	1
3048	23	232	-0.821869155320138	2.17078641311878	3	1	1.40500690002227	0.243648388710094	1	0
3048	23	231	-0.678023479053872	-3.10064323840183	3	9	1.70108230004553	0.238858259160151	1	0
3048	21	210	1.3339685729089	-2.21954079386431	1	0	2.77025150001282	0.244892290063631	1	1
3048	18	181	-2.1229123289406	0.934447388829187	2	1	1.35632959997747	0.250794611231431	0	1
3048	24	242	-1.95573435463125	0.952884728262743	4	1	1.20472410001094	0.246632313503912	0	0
3048	18	180	-0.830419991480045	1.80796794609753	2	0	2.28356450004503	0.242751643143349	0	1
3048	19	191	0.636678961525874	-2.47119242217816	1	1	2.04840709996643	0.247909112887508	1	1
3048	24	242	2.99600665256978	-0.563197256015065	4	1	1.83731070003705	0.244279224580705	0	0
3048	19	190	-2.09469342213377	0.468483115009004	1	0	1.5552597999922	0.240820650579203	1	1
[truncated: 17,801 more rows]
