# Supplementary material for: Respiration as a dynamic modulator of sensory sampling
Source: Nat Commun. 2026 Apr 7;17:3261. doi: 10.1038/s41467-026-71604-8 (PMC13062087; doi:10.1038/s41467-026-71604-8)
Supplement: Supplementary file 4 — Source Data [file 41467_2026_71604_MOESM4_ESM.zip › SourceData/_data/respfreqs.csv]

nasal	oral	task
0.304128409773015	0.307605823823711	0.339209964995010
0.298673653184870	0.283533893492400	0.341357284297476
0.303906801914080	0.299508044899934	0.329160272242206
0.331727236794564	0.263682886633706	0.334576261656374
0.295397372086244	0.280537121951620	0.339537158331730
0.277599092526943	0.250662386349894	0.321450706564472
0.303597901446085	0.295336149965134	0.336756772766879
0.298098965369965	0.307203794236336	0.343876149201537
0.291220593212942	0.325563906195710	0.353951535199241
0.307103106276083	0.321793008058939	0.350311436009060
0.287549606511065	0.261361986351096	0.251831516184481
0.299607750379437	0.306002617127647	0.318813381258104
0.353061414103874	0.359180501329861	0.412919329443724
0.327506996631562	0.320159518075673	0.351940987072784
0.315736267895761	0.302702415644935	0.298235233042009
0.371543262519215	0.337229051987014	0.365403197852396
0.343234787146761	0.300108591924710	0.344506765158930
0.303126994256541	0.257086317482809	0.382065423411870
0.364068949549305	0.358223025256294	0.359884072760626
0.351324142748546	0.343457116818101	0.463083082251376
0.340120832400985	0.338350048848052	0.347166306701917
0.324784011509890	0.282872562602097	0.323302904673819
0.346460681271369	0.312850899560682	0.360175707986441
0.372636292813676	0.395319737956185	0.359769288937147
0.334177734675581	0.324663766526881	0.342682939177458
0.330489065836901	0.312251060809068	0.363079027048303
0.290568626659672	0.309223821084182	0.353808485652563
0.361664608950142	0.304587515474293	0.362305398046210
0.266343212823413	0.267991474423270	0.280290319808276
0.284141065238207	0.265673369352013	0.351753671581882
